# Supplementary material for: Structural basis of SIRT7 nucleosome engagement and substrate specificity
Source: Nat Commun. 2025 Feb 4;16:1328. doi: 10.1038/s41467-025-56529-y (PMC11790868; doi:10.1038/s41467-025-56529-y)
Supplement: Supplementary file 3 — Supplementary Data 1 [file 41467_2025_56529_MOESM3_ESM.zip]

Archive with 2 entries (2 files):
- Supplementary Data 1/6xH-SIRT7 in pET100_D-TOPO.gbk
- Supplementary Data 1/SIRT7-mCherry-HA in pcDNA4_TO.gbk
