# Supplementary material for: Structural basis of SIRT7 nucleosome engagement and substrate specificity
Source: Nat Commun. 2025 Feb 4;16:1328. doi: 10.1038/s41467-025-56529-y (PMC11790868; doi:10.1038/s41467-025-56529-y)
Supplement: Supplementary file 3 — Supplementary Data 1 [file 41467_2025_56529_MOESM3_ESM.zip › Supplementary Data 1/SIRT7-mCherry-HA in pcDNA4_TO.gbk]

LOCUS       SIRT7-mCherry-HA        7003 bp DNA     circular SYN 21-NOV-2024
DEFINITION  Mammalian vector with a Zeocin(TM) resistance gene for 
            tetracycline-inducible expression of proteins..
ACCESSION   urn.local...33-hf0hgs5
VERSION     .
KEYWORDS    .
SOURCE      synthetic DNA construct
  ORGANISM  synthetic DNA construct
REFERENCE   1  (bases 1 to 7003)
  AUTHORS   .
  TITLE     Direct Submission
  JOURNAL   Exported Nov 21, 2024 from SnapGene 7.2.1
            https://www.snapgene.com
FEATURES             Location/Qualifiers
     source          1..7003
                     /mol_type="other DNA"
                     /note="color: #ffffff"
                     /organism="synthetic DNA construct"
     enhancer        235..614
                     /standard_name="CMV enhancer"
                     /label=CMV enhancer
                     /note="human cytomegalovirus immediate early enhancer"
                     /note="color: #a6acb3"
     promoter        615..818
                     /standard_name="CMV promoter"
                     /label=CMV promoter
                     /note="human cytomegalovirus (CMV) immediate early
                     promoter"
                     /note="color: #ffffff"
     TATA_signal     804..810
                     /label=/standard_name=TATA box
                     /note="/standard_name=TATA box"
                     /note="color: #a6acb3"
     protein_bind    820..838
                     /gene="<i>tetO</i>"
                     /standard_name="tet operator"
                     /label=tet operator binding site
                     /bound_moiety="tetracycline repressor TetR"
                     /note="bacterial operator O<sub>2</sub> for the
                     <i>tetR</i> and <i>tetA</i> genes"
                     /note="color: #31849b"
     protein_bind    841..859
                     /gene="<i>tetO</i>"
                     /standard_name="tet operator"
                     /label=tet operator binding site
                     /bound_moiety="tetracycline repressor TetR"
                     /note="bacterial operator O<sub>2</sub> for the
                     <i>tetR</i> and <i>tetA</i> genes"
                     /note="color: #31849b"
     misc_feature    910..928
                     /standard_name="Sequence confirmed from here"
                     /label=Sequence confirmed from here
                     /note="color: #a6acb3"
     ORF             996..2987
                     /standard_name="ORF 4 (frame 3)"
                     /note="color: #a6acb3"
     CDS             996..2195
                     /codon_start=1
                     /standard_name="SIRT7"
                     /label=SIRT7
                     /note="color: #993366"
                     /translation="MAAGGLSRSERKAAERVRRLREEQQRERLRQVSRILRKAAAERSA
                     EEGRLLAESADLVTELQGRSRRREGLKRRQEEVCDDPEELRGKVRELASAVRNAKYLVV
                     YTGAGISTAASIPDYRGPNGVWTLLQKGRSVSAADLSEAEPTLTHMSITRLHEQKLVQH
                     VVSQNCDGLHLRSGLPRTAISELHGNMYIEVCTSCVPNREYVRVFDVTERTALHRHQTG
                     RTCHKCGTQLRDTIVHFGERGTLGQPLNWEAATEAASRADTILCLGSSLKVLKKYPRLW
                     CMTKPPSRRPKLYIVNLQWTPKDDWAALKLHGKCDDVMRLLMAELGLEIPAYSRWQDPI
                     FSLATPLRAGEEGSHSRKSLCRSREEAPPGDRGAPLSSAPILGGWFGRGCTKRTKRKKV
                     T"
     motif           2173..3012
                     /standard_name="Twist order"
                     /note="color: #a6acb3"
     overhang        2173..2197
                     /standard_name="Upstream OH"
                     /note="color: #a6acb3"
     motif           2196..2987
                     /standard_name="optimized"
                     /note="Derived using Geneious Prime 2023.2.1 'Annotate
                     from Database' based on nucleotide similarity"
                     /note="color: #a6acb3"
     misc_feature    2198..2987
                     /standard_name="GGCCGCCTACCCATACGATGTTCCAGATTACGCTTGATCTAG
                     "
                     /label=nonstandard type: Editing History Replacement
                     /note="color: #a6acb3"
     CDS             2244..2948
                     /codon_start=1
                     /standard_name="mCherry"
                     /product="monomeric derivative of DsRed fluorescent
                     protein (<a 
                     href=""http://www.ncbi.nlm.nih.gov/pubmed/15558047"" 
                     title=""http://www.ncbi.nlm.nih.gov/pubmed/15558047"">Shan 
                     er et al., 2004</a>)"
                     /label=mCherry
                     /note="mammalian codon-optimized"
                     /note="Derived using Geneious Prime 2023.2.1 'Annotate
                     from Database' based on nucleotide similarity"
                     /note="color: #993366"
                     /translation="VSKGEEDNMAIIKEFMRFKVHMEGSVNGHEFEIEGEGEGRPYEGT
                     QTAKLKVTKGGPLPFAWDILSPQFMYGSKAYVKHPADIPDYLKLSFPEGFKWERVMNFE
                     DGGVVTVTQDSSLQDGEFIYKVKLRGTNFPSDGPVMQKKTMGWEASSERMYPEDGALKG
                     EIKQRLKLKDGGHYDAEVKTTYKAKKPVQLPGAYNVNIKLDITSHNEDYTIVEQYERAE
                     GRHSTGGMDELYK"
     CDS             2958..2984
                     /codon_start=1
                     /standard_name="HA"
                     /product="HA (human influenza hemagglutinin) epitope tag"
                     /label=HA
                     /note="Derived using Geneious Prime 2023.2.1 'Annotate
                     from Database' based on nucleotide similarity"
                     /note="color: #993366"
                     /translation="YPYDVPDYA"
     overhang        2988..3012
                     /standard_name="Downstream OH"
                     /note="color: #a6acb3"
     overhang        3014..3030
                     /standard_name="BGH rev priming site"
                     /note="color: #a6acb3"
     polyA_signal    3020..3244
                     /label=bovine growth hormone polyadenylation signal
                     /note="bovine growth hormone polyadenylation signal"
                     /note="/standard_name=bGH poly(A) signal"
                     /note="color: #a6acb3"
     rep_origin      3290..3718
                     /note="color: #ffff00"
     misc_feature    complement(3338..3356)
                     /standard_name="Sequence confirmed from here"
                     /label=Sequence confirmed from here
                     /note="color: #a6acb3; direction: LEFT"
     promoter        3732..4061
                     /standard_name="SV40 promoter"
                     /label=SV40 promoter
                     /note="SV40 enhancer and early promoter"
                     /note="color: #ffffff"
     rep_origin      3912..4047
                     /note="color: #ffff00"
     promoter        4109..4156
                     /standard_name="EM7 promoter"
                     /label=EM7 promoter
                     /note="synthetic bacterial promoter&nbsp;"
                     /note="color: #ffffff"
     CDS             4175..4549
                     /codon_start=1
                     /gene="<i>Sh&nbsp;ble</i> from&nbsp;<i>Streptoalloteichus 
                     hindustanus</i>"
                     /standard_name="BleoR"
                     /product="antibiotic-binding protein"
                     /label=BleoR
                     /note="confers resistance to bleomycin, phleomycin, and 
                     Zeocin(TM)"
                     /note="color: #993366"
                     /translation="MAKLTSAVPVLTARDVAGAVEFWTDRLGFSRDFVEDDFAGVVRDD
                     VTLFISAVQDQVVPDNTLAWVWVRGLDELYAEWSEVVSTNFRDASGPAMTEIGEQPWGR
                     EFALRDPAGNCVHFVAEEQD"
     polyA_signal    4679..4800
                     /label=SV40 polyadenylation signal
                     /note="SV40 polyadenylation signal"
                     /note="/standard_name=SV40 poly(A) signal"
                     /note="color: #a6acb3"
     primer_bind     complement(4849..4865)
                     /standard_name="M13 rev"
                     /label=M13 rev
                     /note="common sequencing primer, one of multiple similar 
                     variants"
                     /note="color: #a020f0; direction: LEFT"
     protein_bind    4873..4889
                     /standard_name="lac operator"
                     /label=lac operator binding site
                     /bound_moiety="<i>lac</i> repressor encoded by
                     <i>lacI</i>"
                     /note="The <i>lac</i> repressor binds to the <i>lac</i>
                     operator to inhibit transcription in <i>E. coli</i>. This 
                     inhibition can be relieved by adding lactose or 
                     isopropyl-beta-D-thiogalactopyranoside (IPTG)."
                     /note="color: #31849b"
     promoter        complement(join(4922..4927,4904..4921,4897..4903))
                     /standard_name="lac promoter"
                     /label=lac promoter
                     /note="promoter for the <i>E. coli lac</i> operon"
                     /note="This reverse directional feature has 3 segments:
                        1: 4922 .. 4927 / #ffffff
                        2: 4904 .. 4921 / #ffffff
                        3: 4897 .. 4903 / #------"
     protein_bind    4942..4963
                     /standard_name="CAP binding site"
                     /label=CAP binding site
                     /bound_moiety="<i>E. coli</i> catabolite activator
                     protein"
                     /note="CAP binding activates transcription in the presence
                     of cAMP."
                     /note="color: #31849b"
     rep_origin      complement(5251..5836)
                     /direction=LEFT
                     /note="color: #ffff00"
     CDS             complement(join(6799..6867,6007..6798))
                     /codon_start=1
                     /gene="<i>bla</i>"
                     /standard_name="AmpR"
                     /product="beta-lactamase"
                     /label=AmpR
                     /note="confers resistance to ampicillin, carbenicillin,
                     and related antibiotics"
                     /note="This feature has 2 segments:
                        1: 6799 .. 6867 / #993366
                        2: 6007 .. 6798 / #993366"
                     /translation="MPETLVKVKDAEDQLGARVGYIELDLNSGKILESFRPEERFPMMS
                     TFKVLLCGAVLSRIDAGQEQLGRRIHYSQNDLVEYSPVTEKHLTDGMTVRELCSAAITM
                     SDNTAANLLLTTIGGPKELTAFLHNMGDHVTRLDRWEPELNEAIPNDERDTTMPVAMAT
                     TLRKLLTGELLTLASRQQLIDWMEADKVAGPLLRSALPAGWFIADKSGAGERGSRGIIA
                     ALGPDGKPSRIVVIYTTGSQATMDERNRQIAEIGASLIKHW*MSIQHFRVALIPFFAAF
                     CLPVFA"
     promoter        complement(6868..6972)
                     /gene="<i>bla</i>"
                     /standard_name="AmpR promoter"
                     /label=AmpR promoter
                     /note="color: #ffffff; direction: LEFT"
ORIGIN
        1 gacggatcgg gagatctccc gatcccctat ggtgcactct cagtacaatc tgctctgatg
       61 ccgcatagtt aagccagtat ctgctccctg cttgtgtgtt ggaggtcgct gagtagtgcg
      121 cgagcaaaat ttaagctaca acaaggcaag gcttgaccga caattgcatg aagaatctgc
      181 ttagggttag gcgttttgcg ctgcttcgcg atgtacgggc cagatatacg cgttgacatt
      241 gattattgac tagttattaa tagtaatcaa ttacggggtc attagttcat agcccatata
      301 tggagttccg cgttacataa cttacggtaa atggcccgcc tggctgaccg cccaacgacc
      361 cccgcccatt gacgtcaata atgacgtatg ttcccatagt aacgccaata gggactttcc
      421 attgacgtca atgggtggag tatttacggt aaactgccca cttggcagta catcaagtgt
      481 atcatatgcc aagtacgccc cctattgacg tcaatgacgg taaatggccc gcctggcatt
      541 atgcccagta catgacctta tgggactttc ctacttggca gtacatctac gtattagtca
      601 tcgctattac catggtgatg cggttttggc agtacatcaa tgggcgtgga tagcggtttg
      661 actcacgggg atttccaagt ctccacccca ttgacgtcaa tgggagtttg ttttggaacc
      721 aaaatcaacg ggactttcca aaatgtcgta acaactccgc cccattgacg caaatgggcg
      781 gtaggcgtgt acggtgggag gtctatataa gcagagctct ccctatcagt gatagagatc
      841 tccctatcag tgatagagat cgtcgacgag ctcgtttagt gaaccgtcag atcgcctgga
      901 gacgccatcc acgctgtttt gacctccata gaagacaccg ggaccgatcc agcctccgga
      961 ctctagcgtt taaacttagc ttctccaggg gagcgatggc agccgggggt ctgagccgct
     1021 ccgagcgcaa agcggcggag cgggtccgga ggttgcggga ggagcagcag agggagcgcc
     1081 tccgccaggt gtcgcgcatc ctgaggaagg cggcggcgga gcgcagcgcc gaggagggcc
     1141 ggctgctggc cgagagcgcg gacctggtaa cggagctgca gggccggagc cggcggcgcg
     1201 agggcctgaa gcggcggcag gaggaggtgt gcgacgaccc ggaggagctg cgggggaagg
     1261 tccgggagct ggccagcgcc gtccggaacg ccaaatactt ggtcgtctac acaggcgcgg
     1321 gaatcagcac ggcagcgtct atcccagact accggggccc taatggagtg tggacactgc
     1381 ttcagaaagg gagaagcgtt agtgctgccg acctgagcga ggccgagcca accctcaccc
     1441 acatgagcat cacccgtctg catgagcaga agctggtgca gcatgtggtg tctcagaact
     1501 gcgacgggct ccacctgagg agtgggctgc cgcgcacggc catctccgag ctccacggga
     1561 acatgtacat tgaagtctgt acctcctgcg ttcccaacag ggagtacgtg cgggtgttcg
     1621 atgtgacgga gcgcactgcc ctccacagac accagacagg ccggacctgc cacaagtgtg
     1681 ggacccagct gcgggacacc attgtgcact ttggggagag ggggacgttg gggcagcctc
     1741 tgaactggga agcggcgacc gaggctgcca gcagagcaga caccatcctg tgtctagggt
     1801 ccagcctgaa ggttctaaag aagtacccac gcctctggtg catgaccaag ccccctagcc
     1861 ggcggccgaa gctttacatc gtgaacctgc agtggacccc gaaggatgac tgggctgccc
     1921 tgaagctaca tgggaagtgt gatgacgtca tgcggctcct catggccgag ctgggcttgg
     1981 agatccccgc ctatagcagg tggcaggatc ccattttctc actggcgact cccctgcgtg
     2041 ctggtgaaga aggcagccac agtcggaagt cgctgtgcag aagcagagag gaggccccgc
     2101 ctggggaccg gggtgcaccg cttagctcgg cccccatcct agggggctgg tttggcaggg
     2161 gctgcacaaa acgcacaaaa aggaagaaag tgacggccgg cgggggcgga agcggcggtg
     2221 gaggcagcgg cggaggagga agcgtgtcca agggcgaaga agacaatatg gctattatca
     2281 aggaattcat gagattcaag gtgcacatgg aaggctctgt gaatggccat gagttcgaga
     2341 tcgagggcga aggagaaggc agaccttacg agggaaccca gaccgccaag ctgaaagtga
     2401 caaagggcgg acctctgcct ttcgcctggg atatcctgag ccctcagttc atgtacggca
     2461 gcaaggccta cgtgaagcac cccgccgaca tccccgacta cctgaagctg tccttccccg
     2521 agggcttcaa gtgggaacgg gtgatgaact ttgaggatgg cggcgtggtg acagtgacac
     2581 aagacagcag cctgcaggac ggagagttta tctacaaggt caagctgaga ggcaccaact
     2641 tcccatctga tggccctgtt atgcagaaga agaccatggg ctgggaggcc tctagcgaga
     2701 gaatgtaccc tgaggacggc gccctgaagg gcgagatcaa acagcggctg aagctgaaag
     2761 acggcggcca ctacgacgcc gaagtgaaga ccacatacaa agccaaaaag cctgtgcagc
     2821 tgcctggcgc ttacaacgtc aacatcaaac tcgacatcac cagccacaac gaggattaca
     2881 ccatcgtgga acagtacgag cgggccgagg gcagacacag caccggcggc atggacgagc
     2941 tgtataaggg ctccggctac ccctatgacg tgccagatta cgcctgaagg gcccgtttaa
     3001 acccgctgat cagcctcgac tgtgccttct agttgccagc catctgttgt ttgcccctcc
     3061 cccgtgcctt ccttgaccct ggaaggtgcc actcccactg tcctttccta ataaaatgag
     3121 gaaattgcat cgcattgtct gagtaggtgt cattctattc tggggggtgg ggtggggcag
     3181 gacagcaagg gggaggattg ggaagacaat agcaggcatg ctggggatgc ggtgggctct
     3241 atggcttctg aggcggaaag aaccagctgg ggctctaggg ggtatcccca cgcgccctgt
     3301 agcggcgcat taagcgcggc gggtgtggtg gttacgcgca gcgtgaccgc tacacttgcc
     3361 agcgccctag cgcccgctcc tttcgctttc ttcccttcct ttctcgccac gttcgccggc
     3421 tttccccgtc aagctctaaa tcgggggctc cctttagggt tccgatttag tgctttacgg
     3481 cacctcgacc ccaaaaaact tgattagggt gatggttcac gtagtgggcc atcgccctga
     3541 tagacggttt ttcgcccttt gacgttggag tccacgttct ttaatagtgg actcttgttc
     3601 caaactggaa caacactcaa ccctatctcg gtctattctt ttgatttata agggattttg
     3661 ccgatttcgg cctattggtt aaaaaatgag ctgatttaac aaaaatttaa cgcgaattaa
     3721 ttctgtggaa tgtgtgtcag ttagggtgtg gaaagtcccc aggctcccca gcaggcagaa
     3781 gtatgcaaag catgcatctc aattagtcag caaccaggtg tggaaagtcc ccaggctccc
     3841 cagcaggcag aagtatgcaa agcatgcatc tcaattagtc agcaaccata gtcccgcccc
     3901 taactccgcc catcccgccc ctaactccgc ccagttccgc ccattctccg ccccatggct
     3961 gactaatttt ttttatttat gcagaggccg aggccgcctc tgcctctgag ctattccaga
     4021 agtagtgagg aggctttttt ggaggcctag gcttttgcaa aaagctcccg ggagcttgta
     4081 tatccatttt cggatctgat cagcacgtgt tgacaattaa tcatcggcat agtatatcgg
     4141 catagtataa tacgacaagg tgaggaacta aaccatggcc aagttgacca gtgccgttcc
     4201 ggtgctcacc gcgcgcgacg tcgccggagc ggtcgagttc tggaccgacc ggctcgggtt
     4261 ctcccgggac ttcgtggagg acgacttcgc cggtgtggtc cgggacgacg tgaccctgtt
     4321 catcagcgcg gtccaggacc aggtggtgcc ggacaacacc ctggcctggg tgtgggtgcg
     4381 cggcctggac gagctgtacg ccgagtggtc ggaggtcgtg tccacgaact tccgggacgc
     4441 ctccgggccg gccatgaccg agatcggcga gcagccgtgg gggcgggagt tcgccctgcg
     4501 cgacccggcc ggcaactgcg tgcacttcgt ggccgaggag caggactgac acgtgctacg
     4561 agatttcgat tccaccgccg ccttctatga aaggttgggc ttcggaatcg ttttccggga
     4621 cgccggctgg atgatcctcc agcgcgggga tctcatgctg gagttcttcg cccaccccaa
     4681 cttgtttatt gcagcttata atggttacaa ataaagcaat agcatcacaa atttcacaaa
     4741 taaagcattt ttttcactgc attctagttg tggtttgtcc aaactcatca atgtatctta
     4801 tcatgtctgt ataccgtcga cctctagcta gagcttggcg taatcatggt catagctgtt
     4861 tcctgtgtga aattgttatc cgctcacaat tccacacaac atacgagccg gaagcataaa
     4921 gtgtaaagcc tggggtgcct aatgagtgag ctaactcaca ttaattgcgt tgcgctcact
     4981 gcccgctttc cagtcgggaa acctgtcgtg ccagctgcat taatgaatcg gccaacgcgc
     5041 ggggagaggc ggtttgcgta ttgggcgctc ttccgcttcc tcgctcactg actcgctgcg
     5101 ctcggtcgtt cggctgcggc gagcggtatc agctcactca aaggcggtaa tacggttatc
     5161 cacagaatca ggggataacg caggaaagaa catgtgagca aaaggccagc aaaaggccag
     5221 gaaccgtaaa aaggccgcgt tgctggcgtt tttccatagg ctccgccccc ctgacgagca
     5281 tcacaaaaat cgacgctcaa gtcagaggtg gcgaaacccg acaggactat aaagatacca
     5341 ggcgtttccc cctggaagct ccctcgtgcg ctctcctgtt ccgaccctgc cgcttaccgg
     5401 atacctgtcc gcctttctcc cttcgggaag cgtggcgctt tctcatagct cacgctgtag
     5461 gtatctcagt tcggtgtagg tcgttcgctc caagctgggc tgtgtgcacg aaccccccgt
     5521 tcagcccgac cgctgcgcct tatccggtaa ctatcgtctt gagtccaacc cggtaagaca
     5581 cgacttatcg ccactggcag cagccactgg taacaggatt agcagagcga ggtatgtagg
     5641 cggtgctaca gagttcttga agtggtggcc taactacggc tacactagaa gaacagtatt
     5701 tggtatctgc gctctgctga agccagttac cttcggaaaa agagttggta gctcttgatc
     5761 cggcaaacaa accaccgctg gtagcggttt ttttgtttgc aagcagcaga ttacgcgcag
     5821 aaaaaaagga tctcaagaag atcctttgat cttttctacg gggtctgacg ctcagtggaa
     5881 cgaaaactca cgttaaggga ttttggtcat gagattatca aaaaggatct tcacctagat
     5941 ccttttaaat taaaaatgaa gttttaaatc aatctaaagt atatatgagt aaacttggtc
     6001 tgacagttac caatgcttaa tcagtgaggc acctatctca gcgatctgtc tatttcgttc
     6061 atccatagtt gcctgactcc ccgtcgtgta gataactacg atacgggagg gcttaccatc
     6121 tggccccagt gctgcaatga taccgcgaga cccacgctca ccggctccag atttatcagc
     6181 aataaaccag ccagccggaa gggccgagcg cagaagtggt cctgcaactt tatccgcctc
     6241 catccagtct attaattgtt gccgggaagc tagagtaagt agttcgccag ttaatagttt
     6301 gcgcaacgtt gttgccattg ctacaggcat cgtggtgtca cgctcgtcgt ttggtatggc
     6361 ttcattcagc tccggttccc aacgatcaag gcgagttaca tgatccccca tgttgtgcaa
     6421 aaaagcggtt agctccttcg gtcctccgat cgttgtcaga agtaagttgg ccgcagtgtt
     6481 atcactcatg gttatggcag cactgcataa ttctcttact gtcatgccat ccgtaagatg
     6541 cttttctgtg actggtgagt actcaaccaa gtcattctga gaatagtgta tgcggcgacc
     6601 gagttgctct tgcccggcgt caatacggga taataccgcg ccacatagca gaactttaaa
     6661 agtgctcatc attggaaaac gttcttcggg gcgaaaactc tcaaggatct taccgctgtt
     6721 gagatccagt tcgatgtaac ccactcgtgc acccaactga tcttcagcat cttttacttt
     6781 caccagcgtt tctgggtgag caaaaacagg aaggcaaaat gccgcaaaaa agggaataag
     6841 ggcgacacgg aaatgttgaa tactcatact cttccttttt caatattatt gaagcattta
     6901 tcagggttat tgtctcatga gcggatacat atttgaatgt atttagaaaa ataaacaaat
     6961 aggggttccg cgcacatttc cccgaaaagt gccacctgac gtc
//
