# Supplementary material for: Structural basis of SIRT7 nucleosome engagement and substrate specificity
Source: Nat Commun. 2025 Feb 4;16:1328. doi: 10.1038/s41467-025-56529-y (PMC11790868; doi:10.1038/s41467-025-56529-y)
Supplement: Supplementary file 6 — Source Data [file 41467_2025_56529_MOESM6_ESM.xlsx]

## Sheet: Fig 1C,D + Suppl. Fig 1
Quantification	Nucleosomes
SIRT7 ratio	H3K18MTU				H3K18DTU				H3K36MTU				H3K36DTU
0	2.8	2.8	5	1	13.3	1.5	2.4		3.9	7.8	0		2.1	0.3	3.6
0.5	6.3	0.8	6.6	3.2	15.2	4.9	9		6.4	14.3	0		14.4	2	14.3
1	14.5	0.8	11.6	6.1	16.7	4.5	21.6		10.4	24.5	11.7		21.4	13.4	27.2
2	23.3	9.6	23.7	19.4	45	22.3	38.3		33.5	53.5	32.6		30.4	39.3	35
4	45.7	33.9	69.8	68.9	77.3	64.4	71		88.9	79	70.9		68.7	82.1	83.9
8	74.6	87.9	100	96.1	90.9	76.4	94.7		99.1	91	100		88	94.3	96.2
16	78.4	89.2	100	97.1	99.3	88.3	100		100	100	100		96.7	100	92.7
Raw files
*most pictures are inverted, titrations always start from the ladder

## Sheet: Fig 3F
Quantification (area under the curve of deacylated product)	Nucleosomes
SIRT7 (nM)	K18ac				K18dec				K36ac				K36dec
0	401.9	568.5	797.3	581.9	567.8	458.5	1066	1020	456.9	386	951.8	849.3	152.2	421.7	298.7	527.1
50	476.2	830	859.1	836.1	534.6	963.7	1219		1187	940.7	1501	1902	815.1	1147	1865	1998
Data minus background
50	74.3	261.5	61.8	254.2	-33.2	505.2	153		730.1	554.7	549.2	1052.7	662.9	725.3	1566.3	1470.9

## Sheet: Fig 4A,B + Suppl. Fig 12A
Quantification	SIRT7 construct
SIRT7 ratio	WT				R11A, K12A				aa 40-400
3	6.9	10.7	9.3	14.7	14.9	23	11.9	21.1	4.3	3.9	6.1	6.2
6	33.8	67.9	88.6	89.9	36.9	73.8	72.4	41.8	10.7	21.7	28.6	24.2
Raw files	Order: WT - 40-400 - R11A, K12A				Order: WT - 40-400 - R11A, K12A				Order: WT - R11A, K12A - 40-400				Order: WT - R11A, K12A - 40-400
						*raw picture is inverted								*raw picture is inverted

## Sheet: Fig 4C,D + Fig 5B,C
Quantification	Nucleosomes
	H3K18ac												K3K36ac
SIRT7_WT	0	0	47.6	18.5	33.5	35	35.3	19.1	12.6		28.8	18.5	63.9	46.5	39.4	41.8	44.1
SIRT7_H187Y		0	27.1	0	0								27.5	19			12.6	0
SIRT7_R11A, K12A						45	50.9	34.8			38.3	24.6	78.5	55.6			51	32.6
SIRT7_aa 40-400						62.5	45.9	8.6	29	22.9	44.1	0	43.7	34.2	57.6	47.1	41.9	13.8
SIRT7_H217A, R218A	20.2	48.6	55.6						34.5	38.8					55.8	29.9			56.2	48.7
SIRT7_K272A, K275A, K276A	99.4	100	100						99.2	99.7			68.8	65.4	63.8	46.1
SIRT7_R289A, R290A						52.1	40.3	19.6	7.9	3.9	23	0	44.6	9.8	46.5	27.6	29.8	16.8
Raw files	H3K18ac:				H3K18ac:				H3K18ac:				H3K36ac:				H3K36ac:				H3K36ac:
*N/A: lanes corresponding to other experiments or to preliminary tests not included in the final analysis
	H3:				H3:				H3:				H3:				H3:				H3:
	Lanes:	1	no enzyme		Lanes:	1	no enzyme		Lanes:	1	no enzyme		Lanes:	1	no enzyme		Lanes:	1	no enzyme		Lanes:	1	no enzyme
		2	WT			2	WT			2	WT			2	WT			2	WT			2	WT
		3	N/A			3	N/A			3	K72A, R73A, R74A			3	R11A, K12A			3	H217A, R218A			3	R11A, K12A
		4	H217A, R218A			4	K72A, R73A, R74A			4	H187Y			4	aa 40-400			4	K272A, K275A, K276A
		5	K272A, K275A, K276A			5	H187Y			5	N/A			5	K272A, K275A, K276A			5	R289A, R290A			1	K72A, R73A, R74A
		6	N/A			6	H217A, R218A			6	N/A			6	R289A, R290A			6	aa 40-400			2	no enzyme
						7	K272A, K275A, K276A			7	N/A			7	H187Y			7	H217A, R218A			3	K72A, R73A, R74A
						8	no enzyme			8	no enzyme			8	no enzyme			8	no enzyme			4	H187Y
						9	WT			9	WT			9	WT			9	WT			5	R289A, R290A
						10	N/A			10	K72A, R73A, R74A			10	R11A, K12A			10	H217A, R218A			6	aa 40-400
						11	K72A, R73A, R74A			11	H187Y			11	aa 40-400			11	K272A, K275A, K276A			7	no enzyme
						12	H187Y			12	N/A			12	K272A, K275A, K276A			12	R289A, R290A			8	N/A
						13	H217A, R218A			13	N/A			13	R289A, R290A			13	aa 40-400			9	R11A, K12A
						14	K272A, K275A, K276A			14	N/A			14	H187Y			14	H217A, R218A			10	K72A, R73A, R74A
																						11	H187Y
	H3K18ac:	#VALUE!			H3K18ac:	#VALUE!			H3K18ac:	#VALUE!												12	R289A, R290A
																						13	aa 40-400
																						14	K72A, R73A, R74A
	H3:	#VALUE!			H3:	#VALUE!			H3:	#VALUE!
	Lanes:	1	no enzyme		Lanes:	1	no enzyme		Lanes:	1	no enzyme
		2	WT			2	WT			2	WT
		3	R11A, K12A			3	R11A, K12A			3	H217A, R218A
		4	aa 40-400			4	aa 40-400			4	K272A, K275A, K276A
		5	R289A, R290A			5	R289A, R290A			5	R289A, R290A
		6	N/A			6	N/A			6	aa 40-400
		7	N/A			7	N/A			7	no enzyme
		8	N/A			8	N/A			8	H217A, R218A
		9	N/A			9	N/A			9	K272A, K275A, K276A
		10	N/A			10	no enzyme			10	R289A, R290A
		11	N/A			11	WT			11	aa 40-400
		12	N/A			12	R11A, K12A			12	N/A
		13	N/A			13	aa 40-400			13	N/A
		14	N/A			14	R289A, R290A			14	N/A
	H3K18ac:	#VALUE!
	H3:	#VALUE!
	Lanes:	1	no enzyme
		2	WT
		3	R11A, K12A
		4	R289A, R290A
		5	aa 40-400
		6	no enzyme
		7	WT
		8	R11A, K12A
		9	R289A, R290A
		10	aa 40-400

## Sheet: Fig 4E + Suppl. Fig 12B
Quantification	Nucleosome
	K3K36ac					K3K36ac + DNA
SIRT7_WT	80.8	86.7	82.7	47.2	50.5	85	83.6	79	52.2	39.7
SIRT7_aa 40-400	85	68.9	60.3	53.9		47.3	43.1	42.7	2.5
Raw files	H3K36ac:					H3K36ac:					H3K36ac:
*N/A: lanes corresponding to preliminary tests not included in the final analysis
	H3:					H3:					H3:
					DNA (equiv)					DNA (equiv)					DNA (equiv)
	Lanes:	1	no enzyme			Lanes:	1	no enzyme			Lanes:	1	no enzyme
		2	WT		0		2	WT		0		2	WT		0
		3	WT		3		3	WT		9		3	WT		9
		4	WT		9		4	WT		81		4	WT		81
		5	WT		27		5	WT		0		5	WT		0
		6	WT		81		6	WT		81		6	WT		81
		7	N/A		N/A		7	aa 40-400		0		7	aa 40-400		0
		8	aa 40-400		0		8	aa 40-400		9		8	aa 40-400		9
		9	aa 40-400		3		9	aa 40-400		81		9	aa 40-400		81
		10	aa 40-400		9		10	aa 40-400		0		10	aa 40-400		0
		11	aa 40-400		27		11	aa 40-400		81
		12	aa 40-400		81
		13	N/A		N/A

## Sheet: Fig 4F
Quantification	WT - H3K18ac						aa 40-400 - H3K18ac							WT - H3K36ac					aa 40-400 - H3K36ac
	1.26426	1.5958	0.722985	1.0695	1.27597	0.89912		2.03974		1.60457	1.36053	1.08709			0.984983	0.753699	1.5022	1.26817	1.26473		1.67275	0.781644	1.0376
	1.73973	1.32999	1.27598	0.930685	1.35503	1.77745		1.86063		1.44507	1.36469	1.14654			1.09985	0.794997	0.944311	1.0974	0.783272		0.576166	0.952957	0.932873
	1.58464	1.21853	1.56524	0.951168	1.19898	0.806367		1.23369		1.60845	2.32173	1.32856			1.03569	1.05607	1.19113	0.85226	1.06601		0.876407	1.01787	1.06451
	3.29426	1.09085	0.938329	1.36472	0.959586	0.765127		1.89929		1.56414	0.965828	1.20345			1.10632	0.86872	1.11782	1.0254	0.656449		0.996205	0.787359	1.04586
	1.438	1.48149	0.8688	1.30582	1.23343	1.37687		1.78692		1.59343	2.30744	1.55624			0.914607	0.912899	1.05102	1.0963	0.915144		0.794142	0.838436	1.32135
	1.83436	0.898386	1.73229	1.05234	1.5451	1.13855		2.10227		1.35001	1.13895	1.99195			0.802134	0.821179	0.996131	1.35071	1.19064		1.02795	1.03151	1.56585
	1.2172	0.988271	1.20631	1.17562	1.30468	0.943832		1.58111		1.11654	1.41046	1.46939			0.646059	1.19812	0.900554	1.07809	0.773777		0.747474	1.33523	1.52325
	1.03632	1.04224	1.64358	1.06676	0.846945	1.37321		1.84984		1.58649	2.09934	1.1041			0.678489	0.694221	1.13244	0.845815	0.910685		1.08028	1.03386	1.24504
	1.219	0.787665	2.19756	1.25066	1.48234	1.30216		0.897729		1.12322	2.50774	1.44852			0.68576	1.11246	1.27418	1.11909	0.827879		1.14992	0.934395	0.997922
	1.51137	1.27165	1.30184	1.00144	1.53265	1.26502		2.07397		1.31567	2.11795	1.09905			1.14844	0.94098	0.944062	1.34064	0.535278		1.49524	1.15157	1.10862
	1.6779	1.39409	1.71806	1.15762	0.762255	1.67809		1.38448		1.14347	1.95132	1.08072			1.22837	0.710846	1.22211	1.05245	0.43794		1.23297	0.9714	1.45656
	1.12529	1.2739	1.17105	0.850375	1.10584	0.998577		0.868911		1.50019	1.57672	1.02057			1.55197	0.515195	1.14972	0.76563	0.745906		0.97537	1.70557	1.40537
	1.31973	0.979867	1.92793	1.7265	1.03712	1.61857		1.78208		1.21079	1.77116	1.46846			0.872705	0.96467	1.26204	1.05843	1.15777		0.723604	0.87657	1.12361
	1.072	1.06579	1.60892	1.25978		1.60806		1.87043		0.9353	0.858117	2.02413			0.820494	0.817612	1.52012	0.889236	1.1609		1.08732	0.946306	1.06849
	1.84066	1.08695	1.39192	1.1237		0.763005		1.94796		1.14411	1.30669	1.32873			0.947594	1.1083	1.10034	0.873195	1.22198		1.26352	1.4729	1.00583
	1.0169	1.38359	1.62479	1.30874		1.03847		1.58879		1.5334	1.2357	1.67676			0.714373	0.84631	1.1781	0.883097	1.39813		0.919227	0.87609	0.987567
	1.64953	1.36482	1.38262	1.84358		2.1406		1.59434		1.59126	0.897944	1.45506			0.816315	1.47643	1.047	0.833796	1.36008		1.07106	0.706217	1.12255
	1.4778	1.26874	1.40071	1.1076		1.24939		2.11042		1.3699	1.76722	1.63657			1.2708	0.955706	1.21557	0.973491	1.30876		1.25533	1.38491	1.09985
	1.07959	1.42737	1.21147	1.57355		1.05926		1.88529		0.92689	2.15705	2.15501			1.00059	1.06185	1.51268	0.990121	1.35665		0.611291	1.05269	0.890247
	1.04812	1.09781	1.50371	1.33777		1.63753		1.6427		0.903559	1.82673	1.33869			1.65314	0.993414	1.19445	0.976243	1.17115		0.971183	1.26636	1.16208
	1.62496	1.25119	1.19341	1.15399		1.22219		1.39978		1.67885	2.69857	1.50358			1.07481	0.969998	1.15164	1.27553	0.675684		1.10103	1.12557	0.871906
	2.35584	0.895143	1.24258	1.38056		0.967949		1.38033		1.34174	1.16821	1.2012			1.23481	0.992179	0.75825	1.2832	1.14401		1.15558	1.34508	0.950055
	1.68347	1.51585	1.80838	1.37512		1.09447		1.71702		0.862676	1.10872	1.56536			1.03143	1.15783	0.967026	0.759232	1.20695		0.819348	1.62618	1.52007
	2.12759	2.12972	1.4522	1.82944		0.443892		1.98332		1.67338	1.48514	1.39801			0.689633	1.21516	0.703784	0.717528	0.675786		1.35264	1.15273	1.14046
	1.55137	1.34068	1.1108	1.29197		0.965875		1.2688		2.10553	1.84518	1.7047			0.961357	0.961378	0.904723	1.13036	0.616033		1.31225	1.22172	0.932269
	1.83788	1.65407	0.91002	1.00727		1.18143		1.54014		1.45683	1.73717	1.20847			1.13231	0.898379	1.10199	0.812156	0.947154		0.906585	0.998847	1.30417
	1.99613	1.20601	0.861222	0.848506		1.36052		1.8867		1.49431	1.51223	1.12555			1.00596	1.18703	0.86421	1.16519	0.83171		0.719756	1.05554	0.899417
	1.93514	1.53832	0.909962	0.87729		1.58664		1.72752		1.44371	1.8915	0.986627			0.993091	1.01024	1.22483	0.948111	1.09718		0.8311	0.961554	0.917934
	0.672428	1.44953	0.67019	0.919596		0.548414		1.5278		1.37254	1.33269	1.15793			1.10016	0.802063	0.957441	0.772005	1.1003		1.3991	0.733208	1.249
	1.36292	1.42294	0.712639	1.12172		1.31832		1.78892		1.64216	1.52488	1.17226			1.04689	0.485537	1.12718	0.839418	0.985558		1.28077	1.23392	1.21282
	1.49417	1.22525	1.84888	1.14349		1.04353		1.55962		2.14565	1.53956	0.871886			0.824395	1.17724	1.25466	0.953004	0.865553		1.21544	1.09805	1.07922
	1.86232	1.37733	1.29388	1.70402		0.903316		1.90285		1.66547	1.78721	0.911516			0.696125	1.08374	0.996605	0.844334	1.28152		1.00379	1.24211	0.986358
	1.79376	1.5375	1.10244	1.15969		1.43123		1.6065		1.69302	1.53533	0.616511			0.858635	1.59459	0.85515	0.827116	1.34258		0.826703	1.18937	1.57268
	1.94905	1.28955	2.0003	1.12928		1.02038		1.46302		1.87304	1.68536	1.8928			1.43713	0.898493	0.831861	1.18775	1.26005		2.1556	1.10897	1.0737
	2.07175	1.18892	1.12317	1.55686		0.896515		1.46088		1.87199	1.80913	1.3942			2.10127	1.52288	1.41491	1.0724	1.44986		1.92765	1.29008	1.51143
	2.64523	0.832258	1.39349	1.76452		0.989606		1.55579		1.45364	1.58527	0.928646			1.41404	1.11109	1.38882	0.783201	1.57926		1.69507	1.38563	1.50697
	0.931939	1.35122	1.56678	1.59368		1.44044		1.06888		1.75618	1.28954	0.396203			0.652941	0.871007	1.50197	0.883497	0.799815		0.956787	1.4985	0.946956
	1.47971	1.27311	1.44835	1.71713		1.10078		1.24404		0.696535	0.958809	1.32014			1.22043	1.35041	1.02916	1.1134	1.07722		0.642831	1.15784	1.04629
	1.95889	1.76546	1.19241	1.16319		1.60608		3.09994		1.71128	1.23866	1.14261			0.754799	0.964122	0.985747	0.851249	1.19366		1.10752	1.41678	0.79154
	1.54025	1.17388	0.934758	1.26073		0.859134		2.19982		1.30796	1.4648	0.6864			0.68016	0.908349	1.34686	0.988286	1.07858		1.23651	1.0779	1.08816
	1.88548	1.30118	1.07811	1.90469		0.948655		2.24554		1.72643	1.89642	1.61192			0.523807	1.03352	1.06962	0.780025	1.03279		0.870439	0.973537	0.711502
	1.68568	1.16116	0.838197	1.63306		1.12881		2.89161		2.47603	0.97988	0.596379			1.08252	1.22744	1.04214	0.702663	0.702658		0.894729	1.11354	0.896948
	1.49271	2.22113	0.890925	1.11739		1.12591		1.59471		1.30308	1.0411	1.25598			0.868609	0.815943	1.10207	1.36882	1.17781		0.886405	1.31131	1.28502
	1.48763	2.25197	1.39999	0.659337		0.868636		2.5392		1.6863	1.11438	1.54091			0.890926	0.833185	1.23613	0.813661	1.01707		1.02871	1.95947	1.62639
	1.25594	1.8109	0.673567	0.791689		1.00234		1.82405		1.99677	1.65355	0.874619			1.47059	0.783357	1.31227	0.971139	1.39795		1.77313	1.29285	0.999912
	2.20492	1.56467	1.09381	0.710333		1.07667		2.01582		2.00208	1.83321	0.796823			1.01485	0.687407	1.10823	1.04526	0.838527		1.35348	1.18651	1.57958
	1.22382	1.55641	1.05949	1.40299		1.36221		2.11449		1.26783	1.18647	0.82613			1.37949	1.02449	1.44631	1.00386	1.48487		1.43873	1.16721	1.30084
	1.30321	1.99646	1.19141	1.65893		1.4526		2.07664		1.85517	1.48739	0.732644			0.807065	0.551577	1.35268	0.705203	1.01162		0.910014	0.682228	1.40532
	1.90477	1.22326	1.64219	1.05581		1.33973		1.61373		0.804397	1.29252	0.901242			0.84855	1.26464	1.17388	1.32326	1.10874		1.01589	1.18587	1.76437
	0.756561	1.32487	1.27217	1.50482		1.33182		2.05582		2.52192	1.17788	0.801313			1.20255	1.10896	1.23551	0.903397	1.35497		0.948673	1.41966	1.80133
	0.883961	1.81804	1.51664	1.02262		1.14603		2.69564		1.99042	1.5437	1.60263			0.766027	1.10711	1.24687	0.983111	1.21641		1.02452	1.33098	1.22335
	1.59601	1.54129	1.62228	1.82974		1.18982		2.36524		1.72789	1.0058	1.6415			0.818711	0.812353	1.55224	1.2053	1.47314		1.05413	1.25574	1.23607
	1.44087	1.32451	1.47168	0.900254		1.36867		2.21753		1.61411	1.2436	1.63352			0.858914	0.826393	1.24065	1.45681	1.25639		0.838533	1.35643	1.5655
	1.33507	1.13665	0.934932	1.58916		1.3188		1.5032		1.26196	1.38416	1.41729			0.691806	1.5197	1.243	0.94797	1.71592		1.78469	1.01909	0.779699
	1.55916	1.22327	0.67739	0.9667		1.46355		0.672189		1.88676	1.21556	0.957905			0.884824	1.26329	1.25543	1.01341	1.09439		1.22352	1.03588	1.97576
	1.4894	1.19027	1.06526	0.708558		1.26338		1.63809		1.63035	1.07785	0.913761			1.05508	1.34447	1.0141	0.84017	1.08455		1.7152	1.11102	1.08771
	1.51391	1.45724	1.2667	1.24698		1.35295		2.1921		1.41816	1.06442	0.960712			0.834703	1.39491	1.0453	1.27052	1.1523		1.33058	1.10235	1.29341
	1.76304	0.968426	1.73783	2.2975		1.64954		4.92209		2.164	1.37434	1.13312			1.45382	1.01024	0.505916	0.837583	1.27224		1.21562	1.1655	1.18395
	1.46013	0.925902	1.31673	1.7669		1.32111		1.15061		1.13422	1.18368	1.17795			1.01312	1.03519	1.16974	0.921461	1.35686		1.019	1.00646	1.96397
	1.79515	0.972126	1.86615	1.78794		1.27143		1.21862		1.21418	1.10789	0.579297			0.888335	0.968604		0.998636	1.45809		0.771737	1.05684	1.17493
	2.48289	0.807469	1.52706	0.721268		0.710575		1.52009		0.612535	0.952218	1.03924			1.03126	0.811507		1.22331	0.820395		1.03188	1.17458	1.52211
	1.65373	0.896791	1.49188	1.07301		1.02443		2.57099		0.597566	0.971483	0.667195			0.849971	1.17731		0.720774	0.803288		0.866749	0.975578	1.48823
	1.69722	1.34735	2.13971	1.45728		1.21394		2.08357		1.17236	1.13514	1.26426			0.80258	0.496581		1.13732	0.555588		1.7842	1.16212	1.22872
	1.83377	1.01595	1.15886	0.775604		1.05168		2.47404		1.22798	1.54363	0.80451			0.867495	0.630491		1.30383	1.5016		1.75014	1.2776	1.16049
	1.63144	0.929632	2.25653	0.816194		1.42805		2.98714		1.23396	1.1642	0.650626			0.653303	1.27642		1.39458	0.685166		1.65908	1.22835	1.48563
	2.7501	1.46055	1.24671	0.505997		1.68402		3.32189		1.68622	1.20425	0.670905			0.764996	0.617091		0.83309	0.631808		0.693242	1.3244	1.69317
	3.33026	1.594	1.35261	0.812278		1.22942		3.02394		1.19096	1.08105	1.20047			1.06177	1.09828		1.53215	0.635062		0.868398	1.16334	1.70766
	1.70327	1.6231	1.27016	1.2446		0.874858		2.52891		0.996479	0.987484	0.931184			1.26036	0.807665		0.817049	0.722353		1.56376	1.04721	1.50773
	2.11252	1.33143	1.22865	0.434236		1.16117		2.80385		0.357617	1.18375	1.04702			1.04865	0.662916		1.46495	1.058		0.997487	1.08414	1.2199
	0.669534	1.47559	1.37166	0.986137		1.10102		2.6558		0.838536	0.923099	1.86774			1.38531	1.25689		1.35993	0.716292		1.01351	0.968638	1.08985
	1.28962	1.42933	1.20163	1.25992		0.99221		2.04391		1.84111	0.992744	1.30811			1.04614	0.980952		0.932234	1.02906		0.944956	0.693034	1.0015
	1.33575	1.27487	1.06555	0.913		1.37412		3.23937		0.569929	0.757921	1.962			0.805923	1.02072		1.26747	0.788731		0.924174	0.995389	1.89593
	1.36053	0.988441	0.971865	0.59957		1.20974		2.24868		0.544613	1.00482	1.30533			0.652857	1.07217		0.673355	0.747098		0.64414	1.31734	1.7221
	1.47651	1.49625	1.32857	0.880429		1.08742		1.65334		1.12423	0.879119	1.75646			1.05965	1.14539		0.684292	0.719931		0.897922	1.24256	1.09081
	1.15939	1.32936	1.98617	1.14051		0.506403		1.56399		1.33986	0.922243	1.73787			2.04867	0.625414		1.4097	1.42185		0.880254	1.33869	0.689584
	0.723471	1.50947	1.9979	0.46924		1.11366		1.25156		0.465102	0.640241	1.005			1.73975	0.959662		0.531237	1.0636		1.29998	1.11685	1.05884
	1.28035	1.38872	0.793241	1.1283		1.15929		2.01295		2.9363	0.619899	1.88201			1.33809	1.2571		0.47669	1.86633		0.894833	0.481906	1.20911
	1.68481	1.61747	1.64136	0.845295		1.17583		2.02904		0.340537	1.08663	1.93741			0.825063	1.07265		1.0068	1.32907		0.661964	0.781644	0.624435
	1.74528	1.43011	1.09088	1.26095		0.96655		1.19		2.72064	1.26264	0.850777			0.536985	0.941437		0.564802	1.24505		0.809977	0.952957	0.770756
	1.1419	1.25635	1.37164	1.7472		1.10903		1.34348		2.57091	0.904087	0.848679			1.28866	1.18152		0.812368	0.928932		0.866644	1.01787	1.15772
	2.12697	1.17697	0.719985	0.913106		1.30433		2.17785		1.90463	1.20263	0.919203			0.836235	0.663008		0.862775	0.622825		0.859682	0.787359	0.798897
	0.628714	1.45101	1.80995	0.655833		1.16464		1.93397		1.53823	0.960361	0.843359			1.0441	0.949075		0.930258	0.741921		0.952468	0.838436	0.980765
	1.23985	0.907318	1.01886	0.486936		0.688532		1.75123		2.17729	1.02573	2.22836			1.21077	1.06174		0.984405	0.999167		1.65809	1.03151	1.30961
	1.60457	0.972988	2.01433	1.0362		1.12659		1.39443		1.11783	2.20231	1.08668			0.998607	1.27038		1.16795	1.1559		1.09276	1.33523	1.48332
	1.25479	1.00995	1.69926	1.32026		1.17024		1.76164		0.969237	1.4275	1.22499			1.24854	1.24827		0.686127	1.13928		1.29474	1.03386	1.31205
	2.40498	1.59616	1.19398	0.926369		1.04483		1.20193		1.5701	1.25022	1.29825			1.06355	1.39496		1.30886	1.05564		0.816966	0.934395	1.66365
	1.18433	1.51507	1.31296	1.29639		1.25286		0.937948		1.01776	0.96052	1.25962			1.43231	1.25732		0.96707	1.16311		0.865885	1.15157	1.76442
	1.35506	1.25133	1.11065	0.808774		1.12611		1.75983		1.36843	1.08897	0.647893			0.925557	1.25998		1.88126	0.729504		0.730514	0.9714	1.39731
	2.1632	1.13662	1.24845	0.9231		1.45737		1.71565		1.20381	0.619297	1.35252			0.776809	0.860122		1.11918	0.829737		0.907266	1.70557	1.3404
	1.47941	1.09929	0.947979	0.483574		1.10098		1.90007		0.460989	1.0153	2.03072			0.828713	0.873019		1.10928	0.827635		0.926949	0.87657	1.76643
	0.951421	1.14508	1.34981	0.960574		0.508911		1.36863		1.78361	1.56866	1.31855			0.836681	0.987743		1.22647	0.528973		0.761896	0.946306	1.16336
	0.788954	1.90582	2.55269	1.01772		1.22238		2.17623		1.15741	1.37566	1.16484			0.720168	0.703826		1.38256	0.551385		0.884547	1.4729	1.74059
	1.06595	1.62454	1.24947	0.813854		1.01338		1.80548		1.65505	1.09088	1.68259			1.0463	0.899179		1.43416	0.59234		0.87269	0.87609	1.29575
	1.31666	1.09073	1.82021	1.36604		1.19407		1.74675		1.53017	1.46242	1.27563			1.06193	1.41021		0.990474	0.516056		0.742056	0.706217	0.959653
	1.64964	0.965306	2.41627	0.791842		0.569058		1.8704		1.39853	1.18235	1.1911			1.28852	1.42313		1.30338	0.726697		1.12257	1.38491	1.22791
	1.81698	1.47657	1.45482	0.908238		1.32092		1.65305		1.00112	1.30187	1.63584			0.956565	1.05655		1.76763	1.07378		0.654819	1.05269	1.26537
	1.19732	1.50746	1.29508	0.734814		0.245991		2.54985		1.42438	1.09325	0.914664			1.19151	0.511422		1.12361	0.597196		0.683217	1.26636	0.979027
	2.14427	1.2216	1.42741	1.877		0.330206		2.06027		1.6369	0.777345	1.16889			0.815368	1.0858		1.54695	0.752672		0.705491	1.12557	1.15613
	1.78637	1.17946	1.37891	1.10304		1.13566		1.25194		1.58273	1.54617	1.5107			0.709442	0.491756		1.17114	0.573413		1.33937	1.34508	1.09401
	1.21629	0.980524	1.04358	1.15938		1.1207		1.75306		1.08229	2.01071	1.17934			1.2637	0.985662		0.878228	0.94354		1.77299	1.62618	0.625065
	1.35537	0.934523	1.11088	1.73252		0.86362		1.25399		0.609376	2.24579	1.20991			1.12543	0.887608		1.24841	0.726326		0.837931	1.15273	1.36105
	1.19759	1.12097	0.774039	2.03691		1.00736		1.05152		1.38775	1.66831	1.45699			1.29908	0.75068		1.29447	0.683513		0.897529	1.22172	1.36204
	1.66585	1.97808	1.39835	1.27388		0.563656		1.4277		1.2854	1.91442	1.25013			1.42691	0.460131		1.08016	1.175		1.26967	0.998847	1.41993
	0.806103	1.39536	1.29116	2.91386		1.07961		2.40994		1.59712	1.07183	0.912175			0.56791	0.705998		1.35967	0.669968		0.812124	1.05554	1.11902
	1.51812	1.69144	1.08597	1.98434		0.218642		1.39595		1.06442	0.920374	1.44096			1.23272	0.693032		1.00746	1.05341		1.76747	0.961554	0.889264
	1.32254	1.84488	1.3077	1.27296		1.14911		1.66288		1.17018	1.05903	1.39928			1.63115	0.504699		1.1233	0.997194		0.716458	0.733208	1.05997
	1.52026	0.771056	1.18762	1.36727		1.3188		1.4018		2.03534	1.12633	1.96532			0.834452	1.05365		1.1654	0.824662		1.00958	1.23392	0.920503
	1.27918	0.981832	0.978708	1.3726		0.795128		1.63542		1.62944	1.1647	1.6212			1.16351	0.888866		1.10302	1.83381		1.82435	1.09805	1.09051
	1.3009	1.68949	2.36628	0.9784		0.607114		2.25901		1.64705	2.01572	1.90744			0.771989	0.961012		1.02618	1.09203		0.950976	1.24211	1.51183
	1.23566	1.31972	1.42751	1.63011		0.91576		1.45568		1.31947	1.56318	1.09156			1.88839	0.694336		1.22783	1.04705		1.54046	1.18937	1.08844
	1.89635	1.05483	2.46509	1.75499		0.947643		1.59246		1.59601	0.975317	1.10954			1.37679	0.776726		1.4566	0.726723		0.826807	1.10897	0.641717
	0.936328	1.34431	1.53518	0.780272		1.34759		1.64855		1.74442	2.41321	1.13238			1.38899	0.633258		0.770781	0.778915		1.02107	1.29008	1.60162
	0.961513	0.766113	1.34515	1.09403		1.16561		1.5956		1.67674	1.32795	1.80883			1.47945	0.701036		1.15842	1.37806		0.819112	1.38563	1.42132
	1.5008	1.2476	1.71609	1.46601		1.06837		1.78918		1.17291	1.94246	1.60519			1.67077	0.79367		1.56125			0.790609	1.4985	0.662753
	1.51896	1.11159	2.03499	1.12022		1.35512		1.73291		0.877396	2.13812	2.67525			1.36581	0.709016		0.730606			0.9437	1.15784	1.42779
	0.480637	1.24481	1.18313	1.57451		0.753599		0.733143		1.5081	1.96521	1.93341			0.901513	0.582516		1.2251			0.840863	1.41678	0.993588
	1.26694	1.36506	0.884692	1.57912		0.819679		0.639243		0.750519	2.09588	1.7793			0.904076	0.583453		1.43821			0.902712	1.0779	0.911157
	1.58407	1.22729	1.28848	1.83065		1.35657		0.456054		1.80304	2.39268	1.74785			0.811189	0.568361		0.906595			1.36895	0.973537	1.31518
	1.50486	1.13298	1.34169	1.88994		1.0265		2.03078		1.61498	1.75745	1.09964			0.643273	0.508404		1.10561			1.08632	1.11354	1.30004
	0.620944	1.58709	1.17989	2.21935		1.81724		0.398164		1.01036	2.09293	1.24481			0.741872	0.776589		0.972127			0.957467	1.31131	0.928187
	2.17267	1.49509	1.19563	1.22481		1.68711		0.901238		1.29843	1.85124	1.87413			1.40649	0.686172		0.922661			0.882872	1.95947	0.689685
	2.04121	1.14526	1.532	0.77143		0.85653		0.737192		1.28267	1.92548	1.27282			1.20817	0.799799		0.937597			1.14317	1.29285	0.960535
	1.831	2.27923	1.21594	1.8706		0.986133		2.11469		0.60086	1.40998	1.22104			0.744574	0.718255		1.17573			0.478407	1.18651	1.08411
	0.748712	2.29962	1.59227	1.57875		1.86389		1.1288		1.53314	1.12909	1.35926			1.13654	0.824358		1.11667			0.895043	1.16721	0.998174
	0.965126	1.4422	2.01438	0.707311		1.4129		1.4272		1.20044	0.997117	1.47305			1.32979	0.792298		1.28511			0.753861	0.682228	1.37672
	1.92536	1.31076	1.27144	0.64043		0.904618		2.22199		1.58454	1.29804	1.48073			1.21701	0.432645		1.11653			1.09093	1.18587	1.03783
	1.58638	1.12593	1.48606	1.44046		2.11836		3.37802		1.01286	1.31923	1.29591			1.03875	0.588027		1.43176			1.26082	1.41966	1.33312
	0.963484	0.977287	1.12931	1.31764		0.973833		2.67903		1.43417	1.81473	0.909588			0.902488	0.985868		1.20417			1.02398	1.33098	1.26678
	1.86084	1.28555	1.29337	1.51733		1.66627		1.41548		1.27187	1.51264	1.29239			1.21754	0.917724		1.46088			1.2096	1.25574	0.904632
	1.60935	0.957336	1.73969	1.3519		0.941903		1.7584		0.930753		1.26658			1.14936	0.930736		1.26946			1.28673	1.35643	1.48299
	1.41283	1.08266	1.22125	1.21451		1.28624		2.03457		0.262837		1.50865			1.2503	0.958451		1.37576			0.869916	1.01909	1.49788
	2.07576	1.21431	1.68368	1.28662		0.779067		1.46698		1.62653		1.43376			1.9206	1.1823		1.27838			1.23766	1.03588	1.236
	1.69015	1.50009	1.00114	1.06078		1.82076		1.99028		1.73942		2.11421			1.4935	0.979877		1.43614			0.95841	1.11102	0.672075
	1.53111	1.53506	0.891796	1.60252		0.479633		2.0665		1.63963		0.884819			1.3779	0.791246		1.2442			1.22847	1.10235	1.2011
	2.50641	1.53978	2.68373	1.03794		1.00017		1.98663		1.61967		1.88838			0.977879	0.757495		1.55918			0.743077	1.1655	1.67476
	1.37998	1.28957	1.09812	1.59731		0.911033		1.71744		1.5345		0.918495			1.81197	1.19675		1.0481			0.734466	1.00646	1.56353
	2.18575	1.71028	0.722627	1.58272		1.18153		1.32113		1.42011		1.18529			2.02271	0.955249		1.32185			0.731299	1.05684	1.29976
	2.10433	1.35009	1.99429	1.24808		0.930471		2.46365		1.06452		2.62764			1.07901	0.71965		1.14089			1.15168	1.17458	1.62558
	2.17925	1.34824	0.973897	1.41215		0.872688		2.70522		1.96664		1.18453			1.78026	0.813496		1.38488			0.999555	0.975578	1.30976
	0.833116	1.38429	1.67881	1.509		1.24235		2.12867		1.61412		0.813685			0.972418	1.07061		1.36118			1.05235	1.16212	0.991145
	1.54197	1.13347	1.15633	1.49523		1.41937		1.23314		1.79737		1.24105			1.71407	1.16558		1.47391			1.48	1.2776	1.29737
	1.7951	1.54002	1.47468	1.25079		1.86707		2.15407		1.34483		2.57161			1.28045	1.31364		1.24735			0.668167	1.22835	1.18322
	1.84899	1.9492	1.15112	0.945265		1.0322		2.08374		1.21192		1.21389			1.13624	1.06574		1.24886			1.20607	1.3244	1.2333
	1.66107	1.25968	0.766015	1.46144		0.979814		1.65098		1.34411		1.81207			1.02633	0.915986		1.21899			0.929723	1.16334	0.481288
	2.14017	1.20153	1.1691	1.1627		1.02458		2.37127		1.44677		1.92135			1.27638	0.789074		1.49497			0.945925	1.04721	1.32969
	1.77577	1.21829	1.58204	1.37459		1.26907		2.19251		1.45594		1.51873			1.0679	1.43075		1.20377			0.680469	1.08414	1.12822
	1.59622	1.46017	1.7007	1.5372		0.921693		2.06398		1.99853		0.853144			0.592873	1.26633		1.34457			0.819662	0.968638	0.729414
	1.09832	2.32187	0.866216	1.42593		2.15141		2.13756		1.35588		0.852705			1.47923	0.523747		1.1547			0.73601	0.693034	0.912895
	1.50721	1.35584	0.998993	0.369118		1.04614		1.11545		1.47902		1.07728			1.25997	0.687064		1.03952			0.869418	0.995389	1.40295
	1.82783	1.14112	1.91847	1.45353		1.78145		1.56124		1.19625		0.975256			1.2211	0.879696		1.11636			1.62857	1.31734	0.841498
	1.87741	1.59152	1.76648	2.19125		2.04061		1.09889		1.15543		1.13302			1.54972	0.677894		1.50287			1.1271	1.24256	0.929397
	1.72594	1.48745	1.37542	1.84653		2.00188		1.27266		1.48764		0.639083			1.16413	0.840754		1.3194			0.896482	1.33869	0.883117
	2.94611	1.92476	1.01125	2.12996		2.27016		1.30099		1.23163		1.17524			0.567464	1.39439		1.60051			1.18034	1.11685	0.877499
	1.74479	1.79373	1.05867	2.09982		1.19667		1.29818		1.32995		1.23295			0.965759	0.757472		1.63285			1.06931	0.481906	0.868152
	0.995639	1.65713	1.29149	1.39928		2.49208		1.0978		1.03736		1.00364			1.34023	1.20864		1.79665			1.38978		0.678146
	1.98453	1.37252	1.00221	0.792677		1.46639		1.44932		1.47173		1.60799			0.749951	0.930507		1.07339			1.03175		0.661393
	1.24669	1.70905	0.931361	1.71907		2.24604		1.18505		1.71438		1.16679			0.935837	0.821065		1.01802			1.16325		0.778818
	1.45045	1.38873	0.771184	2.75487		0.661184		1.11884		1.63099		0.921179			0.355222	0.658663		1.35577			0.785269		0.648293
	0.983163	1.50902	0.734638	1.28458		0.948752		1.03825		1.16032		1.25501			0.637868	0.940157		1.20012			1.16364		0.836762
	0.791441	1.33225	0.825383	2.38886		1.73722		1.94491		1.68312		1.42024			1.14978	1.85788		1.23249			1.10794		0.851323
	1.35887	1.65018	1.23172	1.26248		0.80381		1.67717		1.21056		0.718685			1.56214	0.738949		1.1054			1.43315		0.938919
	0.86547	1.69349	1.67302	1.65904		1.80234		0.975958		1.00444		1.11418			1.32672	1.39773		1.47798			1.1477		0.852759
	0.574534	1.37647	1.08524	2.04135		0.707874		1.39941		1.4263		0.799556			1.70125	1.00167		1.33024			1.00338		0.800862
	1.63051	2.05588	1.50895	0.96302		1.86789		1.64039		1.67255		1.20679			0.957429	0.607075		1.3631			1.4843		0.987618
	1.47435	1.77502	1.27831	1.71544		1.20974		1.05871		1.9939		1.08512			0.954114	0.644143		1.15221			1.25904		0.938693
	1.46406	1.58167	0.793686	1.28862		0.986663		1.07196		1.32405		1.71795			2.17912	1.62891		1.43769			0.968015		1.49208
	1.00185	1.5366	1.36362	1.20541		1.03205		1.77615		1.46097		0.86781			1.46357	1.60349		1.27596			0.931791		1.14326
	0.95769	1.71303	1.40937	1.24058		0.979043		2.21932		1.51917		1.32168			1.21815	1.85358		1.9758			0.807465		1.18533
	1.03207	2.37295	1.1448	1.34063		0.842445		1.18864		2.20495		1.46255			1.34124	1.68327		2.72214			1.25802		1.13633
	1.00385	1.56846	1.25789	1.53264		0.754564		1.41579		1.98699		1.02601			1.1505	1.6401		1.56461			0.519997		0.922796
	0.460273	1.30006	0.805184	1.05545		1.19262		1.27536		1.55015		0.945021			1.50319	1.23491		1.48297			0.687798		1.09111
	0.653858	2.06674	1.13386	0.739952		1.35194		1.49618		1.81194		2.41668			1.13532	1.24825		1.00341			0.843925		0.909746
	0.644809	0.587134	0.835245	2.00606		0.948704		1.16184		1.76207		1.70102			0.994679	1.2088		1.43626			1.35152		0.907101
	1.65962	1.00901	1.38451			2.13312		0.992467		1.24156		2.42871			1.30856	1.29322		1.05603			1.04196		1.00659
	0.522647	0.815632	1.10764			0.535054		0.526623		1.56655		0.782864			1.46399	1.34506		1.29743			1.97165		0.911837
	0.713243	0.954497	1.1185			1.80046		1.68148		1.42522		1.51885			1.29906	1.07937		1.16366			0.660629		0.934561
	0.884255	1.49288	1.13697			0.589316		1.33071		1.77169		0.882159			1.73106	1.14175		1.62841			1.4961		0.899996
	1.02434	1.10948	0.913824			1.20232		2.36455		1.51697		1.39728			1.05255	1.06298		1.16745			0.890227		1.19982
	0.964622	1.23497	0.831703			1.22474		1.34199		1.14987		1.54511			0.88892	0.837461		1.10279			1.13312		0.982604
	0.572693	1.24423	0.880559			2.16997		1.87018		1.30407		1.31943			1.11072	0.836363		1.40796			1.07726		0.999156
	1.47741	0.961335	0.985453			1.86967		1.20708		1.05577		1.35665			1.55181	0.893485		1.20123			1.46071		0.792951
	0.909281	0.935227	0.981969			1.09601		2.06729		1.80056		1.25115			0.904968	1.33283		1.23738			1.32471		1.12119
	0.685289	1.13737	0.977536			1.46837		2.39499		1.11976		1.1521			1.51381	1.18881		1.14101			0.921819		0.948291
	0.781751	1.67707	1.14607			0.959026		0.833295		0.83212		1.37675			1.19767	1.05913		0.95839			1.64139		1.03246
	0.630152	1.86535	1.18096			2.33416		1.10245		2.21879		1.36973				1.37404		0.806323			0.971287		0.927205
	0.661181	1.12857	0.926541			1.32459		0.896642		1.63594		1.14058				1.62205		1.24044			0.836806		1.2886
	0.74592	1.03323	1.0553			2.0464		1.00073		2.76794		1.60128				1.16368		0.937597			0.805502		0.654112
	1.55932	1.331	1.0426			1.91472		1.03446		1.50718		1.51407				1.10926		1.39441			1.55941		0.853011
	0.795807	1.00909	0.706571			1.91796		0.856188		1.54551		1.65419				1.43553		0.968387			0.722138		0.909368
	0.961711	1.13996	0.799319			1.06982		1.6843		2.30878		1.04031				1.65626		1.26194			0.996911		0.738761
	1.11326	1.04424	0.914946			2.24011		1.13881		1.63334		0.831255				1.31312		0.886908			1.2698		1.16896
	1.05688	1.22608	0.986392			1.40996		0.802063		1.29293		1.33349				1.08866		1.14153			1.82712		0.937786
	1.54967	1.35762	1.26145			1.22257		1.93149		1.18651		1.26316				1.2511		1.22722			1.31728		1.11472
	1.02658	1.42908	0.529311			1.35903		1.29185		1.44584		1.57642				1.08022		0.725432			1.32374		1.24509
	0.803526	2.33316	0.665079			0.905679		1.13963		1.16218		1.12226				0.985525		0.831961			2.27776		0.847242
	0.977149	1.35271	1.36444			1.46567		0.94725		3.42527		1.50951				1.34577		0.738533			1.26391		0.952247
	1.34956	1.49463	1.36917			1.12215		1.0572		1.90061		1.2666				0.940317		0.981488			2.48118		1.23262
	1.68595	1.15894	0.887198			1.31745		1.39656		1.70861		0.888479				1.11472		0.947053			1.11307		0.774837
	0.855537	1.03849	0.652052			0.915085		2.06135		1.04827		0.840211				1.06679		1.07922			0.71371		0.908033
	0.871909	1.42581	1.83425			1.00813		0.721047		1.44865		2.26689				1.25309		0.963894			1.15307		0.957386
	1.23864	1.29612	0.8077			0.996358		0.881234		1.08659		1.46004				1.00483		0.850496			1.09805		0.878557
	0.758158	1.99803	1.10641			1.31441		0.776558		2.014		0.981942				1.09746		1.28659			0.840261		0.980362
	0.926242	1.84399	1.07113			0.832365		0.743729		1.97388		2.07601				1.28659		0.930352			0.734597		1.05068
	0.918189	1.73256	0.723111			1.56547		1.45707		1.68706		1.70187				1.286		0.88966			1.07533		0.967992
	0.90347	1.70031	1.25463			0.859617		1.2112		1.58451		1.20864				1.0442		1.04406			1.25404		1.14097
	0.979482	1.74338	0.889463			0.856144		1.26627		1.2599		1.03207				2.04798		1.15788			1.26611		1.25701
	0.848379	1.10985	0.726179			1.29642		2.10683		2.14728		1.1634				1.6234		1.0401			0.832723		0.913575
	1.17999	2.45073	1.74488			1.23068		2.48421		1.65389		1.05698				1.34804		0.904267			0.882479		1.11882
	0.878603	1.04255	1.92866			1.14564		2.1214		2.43259		2.06442				1.49087		0.731971			0.832749		0.829279
	1.52503	1.8765	1.21744			1.04941		2.7435		2.27574		0.792552				0.915506		0.856612			0.869392		0.938214
	0.741446	1.89651	0.826254			1.23449		1.08273		1.34154		1.49501				2.50907		1.08225			1.11121		0.946427
	1.32113	1.06965	1.80774			1.5728		1.36855		0.99199		1.39257				2.24868		1.09653			0.931765		0.975802
	1.5644	1.68993	1.29811			1.1427		1.51835		1.37474		1.44535				1.94057		1.21068			1.25203		0.784965
	1.5518	1.12817	1.87156			1.09027		1.27617		1.53015		2.44779				2.11861		1.28668			1.37211		1.09109
	1.21286	0.992699	1.37295			1.02303		1.38767		1.17898		2.09661				1.38396		1.36677			0.89889		0.559865
	1.46156	2.03845				1.53643		1.78455		1.50024		0.809122				1.75004		1.10462			1.31252		1.13107
	1.10668	2.01864				1.10242		2.20974		1.39479		2.10842				1.51833		0.613939			0.908208		1.03009
	1.14181	1.67239				1.01242		1.39303		1.303		1.47598				1.56939		1.22553			1.25187		0.659907
	0.927885	1.37134				1.15297		0.993518		2.23675		1.48552				1.66578		1.07767			0.594828		0.630607
	1.49154	1.00575				1.37383		1.1388		2.80732		1.14434				1.41223		1.08625			0.871408		1.04939
	0.452117	1.3276				1.15022		1.42849		1.45314		2.16003				1.56534		1.37931			1.46639		1.1808
	0.784571	1.64081				0.836995		1.01489		1.64197		1.92525				1.13896		0.812556			1.38384		0.934989
		1.5927				1.25634		1.06103		1.51499		1.68718				1.35348		1.56563			1.17212		0.680943
		1.40864				1.59325		0.957274		1.4642		1.45953				1.44015		0.960719			0.873345		0.909922
		1.66385				0.824937		0.93978		1.45951		1.48078				1.55704		1.08242			1.35717		0.942346
		0.691452				0.871482		0.642905		1.09581		1.58733				0.667741		1.06045			1.4131		0.818648
		1.31349				1.18804		0.955873		1.39164		1.19874				1.80277		1.33502			1.47602		0.791616
		1.20142				1.58621		1.3379		1.29684		1.38334				1.44687		1.13356			1.0707		0.932193
		1.40184				0.86497		1.40169		1.39656		2.89285				1.81928		1.15251			1.53989		1.00417
		1.7048				0.640878		1.90555		1.61898		1.92504				1.13857		1.12711			1.06714		0.994344
		1.9087				1.14381		1.53797		1.70224		3.37695				1.3045		1.3871			0.897267		0.964944
		1.48731				1.18042		0.821009		1.17705		1.96108				1.06517		1.25051			1.42208		1.19407
		1.24914				1.13812		1.3104		2.42382		3.48137				1.56164		0.66992			1.31003		0.836938
						1.37769		0.729568		2.12566		1.77596						1.12553			0.942574		0.798695
						1.03702		1.24744		2.23151		1.88616						1.12525			1.1087		1.25036
						0.754757		1.70219		1.86598		1.52683						0.796538			1.0802		1.54436
						1.16681		1.27324		1.69989		2.26765						0.781343			0.805711		1.24857
						1.04223		1.35428		2.06149		1.32387						0.77932			0.981757		1.39595
						1.22576		0.750331		1.9408		1.44838						0.801077			0.827776		1.11701
						1.26883		1.01563		1.35847		2.57561						0.964177			1.19937		1.08055
						0.686073		1.8895		3.90967		1.78987						1.09145			0.824452		1.05483
						0.867672		0.725133		1.96231		1.33315						0.825258			1.16995		1.0866
						1.80007		1.44516		1.35749		1.56961						1.08574			1.02023		0.814239
						0.835789		1.83042		1.96855		1.2023						1.12923			1.42904		1.02649
						2.27257		1.33743		1.215		1.18731						0.88592			1.02604		0.855354
						1.2847		1.77903		2.44367		1.19576						1.03839			1.13422		1.00341
						1.33665		0.702692		0.946493		1.20305						1.07605			0.782469		0.916598
						1.36346		1.97168		1.07467		2.24542						0.695159			1.22659		1.33417
						0.809888		2.1894		2.26816		1.26353						0.841417			1.10472		0.691448
						0.629061		1.11645		2.00013		1.80395						0.728325			1.10865		1.17327
						2.00415		2.38204		2.34956		1.58886						0.568448			1.77095		0.824064
						1.79872		1.86796		1.87771		1.10335						0.967328			0.986677		0.667817
						1.86181		1.19271		2.23377		1.11916						0.437856			1.64218		0.964087
						1.74513		1.32335		2.24578		0.983284						1.08009			1.32597		0.995301
						1.57502		1.20052		2.02133		1.30525						0.645129			0.999948		0.744681
						0.931774		1.24169		1.95983		1.43869						1.01374			0.97045		1.6732
						1.94559		1.43688		1.97245		1.45777						0.537282			1.31016		0.96963
						1.02033		1.37989		2.02343		2.64799						0.964012			1.52874		0.816103
						2.11533		1.23729		2.03622		1.28656						0.860211			1.6142		0.771134
						0.99057		1.53134		1.96895		1.61417						0.729571			1.821		1.35118
						1.34648		1.73177		1.64141		1.38322						0.939973			1.47953		0.871352
						0.926034		0.882787		2.28668		1.72164						0.968834			0.764513		1.08244
						1.28132		1.85337		2.58984		1.14168						0.659877			0.977517		1.0768
						0.748969		1.64426		3.05168		1.14285						0.997718			0.937758		1.35161
						1.2942		1.59619		2.34319		1.37373						1.36524			1.55952		1.09219
						1.20801		1.21805		1.89971		1.47275						0.718799			1.00045		0.838324
						1.53884		1.3963		1.76522		1.39869						0.959849			1.24392		0.983914
						1.62238		1.02727		2.23632		1.39959						0.765701			1.06774		1.23766
						1.5018		1.09798		2.15424		2.01423						0.960319			1.13336		1.34876
						1.77065		1.071		2.57513		2.32897						0.8584			1.07706		1.27003
						1.62542		0.934943		1.60675		1.40638						0.81559			1.28543		0.880094
						1.4239		0.858552		2.77248		2.34181						0.995625			1.86589		0.744757
						1.55104		1.36141		1.98983		2.4186						0.716188			1.0536		1.00908
						1.31976		1.62609		2.04985		0.671783						1.38434			1.8841		1.11507
						2.12266		2.04608		0.898328		2.47153						0.916569			1.50186		0.876642
						1.26053		0.760888		1.31071		1.73152						0.727619			1.49388		1.14074
						2.33339		1.54123		2.09477		1.99327						0.736087			1.58412		0.894202
						1.75411		0.54616		3.40588		2.00063						0.656631			1.49707		1.28565
						1.81893		0.65603		2.29753		1.51053						0.679706			1.56926		1.27545
						1.62445		1.19997		3.00229		1.68233						0.656842			1.43676		0.796629
						1.64524		0.775114		3.00023		2.27104						1.4375			1.46435		1.17659
						1.53913		1.47084		1.75775		2.55231						0.653197			2.00927		1.06743
						1.7161		1.07119		1.57022		1.53998						0.65823			0.75017		1.04843
						1.15755		1.00396		2.5836		1.69326						0.909559			0.788646		1.36176
						1.57482		0.926896		2.12053		1.65951						1.04013			0.830498		1.19972
						1.72203		0.943989		3.42089		1.39928						0.725102			0.85374		0.804691
						1.51516		0.966445		2.57362		1.74214						0.563391			1.06483		0.955093
						1.78874		1.24703		3.3924		1.05901						0.982453			1.03591		0.91685
						1.61833		1.12019		3.09719		0.764074						0.896175			1.26025		1.06453
						1.30983		1.33177		2.52716		0.680666						0.808157			0.967806		0.99573
						1.35179		0.853482		3.04782		0.954928						0.83596			1.16477		1.55081
						1.7528		1.47656		3.50622		1.29835						1.00884			0.762184		0.812677
						1.05496		1.52012		3.43077		1.25987						0.591241			1.03104		1.24968
						1.12297		1.08545				1.49926						0.891048			1.80903		0.680792
						1.23888		1.08638				1.83648						0.833725			0.523242		1.27961
						1.73076		1.22956				1.46948						0.761537			2.13514		0.764508
						1.30013		1.02715				1.73428						1.27631			0.541774		0.847444
						1.28967		1.15091				1.22829						0.50962			2.3082		1.22143
						1.25827		1.50863				1.57471						0.468387			1.04816		0.977263
						1.25455		0.931317				0.907196						0.62156			1.67735		0.921813
						1.99325		0.913064				1.6312						0.679353			1.044		1.11046
						1.23873		1.06641				1.72566						0.949852			1.66778		0.817917
						1.11135		0.770576				1.9182						0.849932			1.2826		1.04138
						2.18652		1.16279				0.933283						0.780425			1.21303		0.805825
						1.54091		0.821279				2.25301						0.904549			1.25297		1.01057
						2.37574		0.927698				1.27189						0.717622			1.37057		1.06692
						1.55664		1.17734				1.75273						0.699511			1.29187		1.07128
						2.2841		1.1777				2.05581									0.637204		0.42541
						1.43321		0.839299				1.09856									0.768492		0.873266
						2.12444		0.884013				2.01232									0.669162		0.706539
						1.5086		1.19141				1.72869									0.79977		0.828876
						0.876161		1.70464				2.36162									1.02408		0.878683
						0.888364		1.33052				0.990483									2.61728		0.683084
						1.90976		2.22755				2.43649									0.575695		0.917531
						1.97236		0.989484				1.89319									1.47503		0.86203
						1.29058		1.49452				2.50738									1.22436		0.847947
						1.2613		1.52625				1.60487									1.31021		0.839835
						1.06755		1.34261				2.01403									1.36481		0.767103
						2.2948		1.71157				1.33605									1.46213		1.8102
						1.22474		1.11971				1.50304									1.84971		1.11043
						1.96662		1.66867				1.63013									1.77648		1.12928
						1.10054		1.81534				1.0132									1.67571		1.20531
						1.65552		1.24582				1.41877									1.02801		0.942446
						1.65745		1.06051				0.925986									1.65325		1.34942
						1.29758		1.02373				1.65204									2.00029		0.613098
						1.62431		1.34069				1.17385									1.58962		1.17029
						1.24216		1.22052				1.32553									0.983772		0.897149
						1.64302		1.36502				2.13092									2.2971		0.639928
						1.12601		1.09381				1.29049									1.60043		1.04591
						2.19592		1.07081				1.10364									1.21785		1.0447
						3.5591		0.896182				1.05361									1.77621		0.993085
						2.23393		1.27852				2.07531									1.22868		1.19098
						2.96708		0.862864				0.834427									1.13129		1.16248
						1.92741		0.996341				1.0266									1.1711		0.838828
						2.76773		1.14165				1.05976									1.15406		1.06965
						3.02269		1.34784				1.07504									1.06852		0.660486
						2.38543		1.40095				1.49433									1.50188		0.687266
						1.63285		0.890287				2.13995									1.8428		1.01991
						2.37965		1.49537				1.12057									1.08386		0.943278
						1.29135		1.17236				1.72737									1.62786		1.12525
						1.63738		1.7077				1.60624									1.36999		0.424402
						1.7147		1.7693				1.95429									0.836465		1.06614
						1.49003		1.81527				1.82923									1.31147		1.2784
						1.50247		1.21475				1.95071									1.49335		0.844093
						1.23714		1.50157				1.97118									0.984348		1.25381
						1.95288		1.49562				1.45167									0.708999		0.980564
						1.44208		1.72082				1.6035									1.22677		0.925189
						1.87122		1.05716				2.51429									1.31982		0.870923
						1.28904		1.37589				2.06372									1.86539		0.907932
						1.51477		0.922774				1.84272									1.19159		1.1257
						1.68258		1.25223				1.97694									1.32717		0.976885
						1.86196		1.2189				2.68867									0.957153		0.942925
						1.03702		0.692587				1.55038									1.90161		0.846486
						1.58601		1.41296				0.821958									1.50092		0.853742
						1.95654		1.7116				1.82208									1.29467		0.598436
						1.41295		0.890316				1.60263									0.988693		1.20791
						1.18973		1.09784				1.64731									1.287		0.540466
						0.929266		0.684183				1.45887									1.52662		0.809452
						1.08217		0.782446				2.28766									0.658876		1.33115
						1.15842		1.00663				1.70631									0.917788		0.685377
						1.15992		0.910109				1.67571									1.00463		0.965876
						1.3776		1.02505				0.971546									1.02531		1.27401
						1.6847		1.00482				2.59784									0.772784		1.59633
						0.308646		0.768891				2.86571									0.662775		0.700089
						1.50001		1.49996				1.60407									1.16566		1.00853
						1.28277		1.10573				2.73162									0.779904		0.95396
						1.47411		1.06198				1.07872									0.860624		0.846436
						0.817509		1.28879				1.91691									0.601188		1.4284
						1.45159		1.4712				3.01959									0.767078		0.849383
						1.42419		1.22045				1.51341									0.679317		0.730271
						1.26685		0.886136				2.22053									0.663273		0.739239
								1.51549				2.07055									0.542873		1.39685
								1.33778				1.49901											1.28686
								1.55615				1.60543											0.834293
								1.4642				1.75595											0.847998
								1.13775				1.38154											1.20471
								1.12856				2.19527											0.710167
								1.1362				3.43078											0.892086
								1.10167				1.90105											1.12945
								1.51355				2.42224											1.1513
								0.741482				2.60841											1.31339
								1.69177				1.10571											0.776097
								1.43558				0.717538											1.36458
								1.04142				0.839381											1.696
								2.25853				2.64138											0.801164
								1.59215				2.41072											1.05204
								1.93986				1.60263											0.762694
								1.92742				2.00024											1.01659
								0.970494				2.23802											1.54275
								1.97684				1.80412											0.629776
								1.2093				2.51836											1.00616
								1.36869				1.68376											1.01818
								0.649515				1.49242											1.24411
								0.880059				1.83028											1.17694
								1.15743				2.71168											0.976533
								1.03487				2.21977											1.01357
								1.09348				1.51563											1.2035
								1.73699				3.05605											0.930379
								1.10867				2.91166											1.1975
								1.30926				2.61061											0.835603
								1.50231				1.27243											0.810586
								1.79257				2.48427											1.20801
								1.2613				2.33956											1.1061
								1.09332				1.94395											0.844471
								1.58862				2.33944											1.08408
								1.02065				2.05605											0.975475
								1.61743				2.99788											1.04773
								1.21172				2.94295											0.814819
								1.35949				2.26101											0.993311
								1.28569				2.72901											1.66534
								1.17269				3.17136											1.65561
								1.00286				3.0846											1.01505
								1.17532				2.61832											1.12149
								1.2208				1.49152											0.841095
								1.51851				2.87271											1.21791
								1.4262				1.75658											1.10799
								0.923584				2.03834											1.38396
								1.30649				2.7568											1.11968
								2.17706				1.67862											0.924736
								1.17763				2.08429											0.9397
								2.1587				1.94797											0.689307
								1.15753				1.64897											0.913525
								1.86527				1.85473											0.701803
								1.29753				1.31765											1.46581
								1.3038				1.94068											0.736191
								0.883196				1.37368											0.907428
								2.02033				2.74394
								1.04297				3.12594
								1.28194				1.79858
								0.968655				4.81666
								1.4796				3.62327
								1.99704				2.53576
								1.34484				1.89946
								2.04787				2.37578
								1.38164				1.61302
								1.48433				1.92899
								1.12647				2.12287
								1.26287				2.18715
								1.2357				1.82862
								1.98501				2.13831
								1.8796				2.13775
								1.38383				1.11943
								1.05074				1.68606
								1.01455				1.57217
								1.84429				3.42178
								1.09913				2.00522
								1.13288				2.10798
								1.34851				1.62549
								1.31903				1.7437
								1.28459				1.05171
								0.878242				2.87267
								1.22428				1.76312
								1.87313				2.04973
								1.37412				1.63223
								2.14123				1.57852
								0.72274				1.61097
								1.43551				2.23087
								1.79939				2.59167
								1.25886				2.11769
								1.16045				1.73894
								1.62824				2.1663
								1.53001				1.59028
								0.775157				1.98299
								1.20072				2.93943
								1.00459				1.69609
								1.2353				1.88926
								1.72854				1.67544
								2.52304				1.62422
								1.35852				2.52776
								1.67013				1.57017
								1.51838				1.50985
								1.23072				1.70353
								1.3114				2.12355
								1.158				1.68647
								0.90347				1.6651
								1.07658				1.73374
								1.16495				1.73828
								0.864841				1.37444
								1.07524				2.35811
								1.68829				2.05217
								1.45328				1.41446
								1.63121				1.47273
								1.01441				1.48239
								1.61632				1.48679
								0.72479				1.6985
								1.20662				1.93196
								1.71802				2.08031
								0.689582				1.6792
								0.765659				2.6956
								1.14118				1.58506
								1.60162				3.01469
								1.66083				1.88189
								0.763696				2.08031
								1.10154				1.55162
								1.04661				2.47571
								2.4016				1.99949
								1.34636				1.96781
								2.64237				1.53056
								1.27067				1.20232
								1.66625				2.58659
								1.01001				2.3698
								1.63472				1.23973
								1.97853				2.85651
								0.790835				1.36275
								0.706252				1.37775
								1.06784				1.75866
								1.76477				2.06354
								1.8716				1.38398
								0.787888				1.51724
								1.5664				1.47939
								1.34381				1.57839
								1.05328				1.56575
								0.820192				1.438
								1.33222				1.4677
								0.934133				2.92316
								2.09146				2.22141
								1.79944				3.26965
								2.05769				1.10569
								1.32805				3.81869
								1.11853				1.75207
								0.985807				0.901462
								1.63712				1.87494
								1.2434				3.17033
								1.18077				2.22119
								1.11147				1.82689
								1.1666				1.7816
								0.999456				1.79492
								1.0358				1.72603
								0.884115				1.60658
								1.40147				1.75336
								1.01804				0.781913
								0.965627				2.07479
								0.926801				1.44462
								0.900442				1.15691
								1.59596				1.47456
								0.872494				2.53159
								2.73676
								1.08108
								0.87145
								1.15603
								0.402381
								1.52499
								1.52766
								2.22984
								1.75484
								1.30764
								1.33773
								0.894154
								1.20587
								1.16246
								0.757524
								0.942785
								1.1013
								1.05141
								1.86944
								1.39475
								1.63062
								1.52731
								2.27283
								1.5339
								1.02379
								1.25352
								1.28995
								1.25069
								1.50389
								0.968312
								1.76766
								1.37435
								1.56273
								1.83869
								1.26347
								1.08535
								1.77145
								1.38925
								1.9838
								0.764586
								1.42419
								1.74219
								1.2217
								0.864016
								1.08952
								1.27812
								1.06948
								0.981838
								1.74875
								1.65466
								1.4439
								1.24814
								1.1615
								1.84777
								1.09431
								1.4621
								1.17717
								0.809067
								1.22015
								1.18969
								1.43738

## Sheet: Fig 5D
Quantification	Nucleosome
	K3K36ac (50 nM SIRT7)
SIRT7_WT	74.3	89.8	51.3	58.2
SIRT7_K272A, K275A, K276A	82.7	86.5	76.2	63.4
Raw files	H3K36ac:				H3K36ac:				H3K36ac:
*N/A: lanes corresponding to other experiments or to preliminary tests not included in the final analysis
	H3:				H3:				H3:
	Lanes:	1	no enzyme		Lanes:	1	no enzyme		Lanes:	1	no enzyme
		2	WT			2	WT			2	WT
		3	N/A			3	N/A			3	N/A
		4	N/A			4	N/A			4	N/A
		5	K272A, K275A, K276A			5	N/A			5	N/A
		6	N/A			6	N/A			6	N/A
						7	K272A, K275A, K276A			7	K272A, K275A, K276A
						8	no enzyme			8	N/A
						9	WT			9	N/A
						10	N/A			10	N/A
						11	N/A			11	N/A
						12	N/A			12	N/A
						13	N/A			13	N/A
						14	K272A, K275A, K276A			14	N/A

## Sheet: Suppl. Fig 12C
Quantification	Nucleosomes
	H3K18ac minus linker DNA
SIRT7_WT	27.8	58	33.3	38.1	35.4
SIRT7_K272A, K275A, K276A	99.3	100	100	100
SIRT7_R289A, R290A			28	25.2	39.6
Raw files	H3K18ac:				H3K18ac:				H3K18ac:				H3K18ac:
*N/A: lanes corresponding to other experiments
	H3:				H3:				H3:				H3:
	Lanes:	1	N/A		Lanes:	1	N/A		Lanes:	1	N/A		Lanes:	1	N/A
		2	N/A			2	N/A			2	N/A			2	N/A
		3	N/A			3	N/A			3	N/A			3	N/A
		4	N/A			4	N/A			4	N/A			4	N/A
		5	no enzyme			5	N/A			5	N/A			5	N/A
		6	WT			6	N/A			6	no enzyme			6	N/A
		7	K272A, K275A, K276A			7	N/A			7	WT			7	N/A
		8	N/A			8	N/A			8	K272A, K275A, K276A			8	N/A
		9	N/A			9	N/A			9	R289A, R290A			9	N/A
		10	N/A			10	N/A			10	N/A			10	N/A
		11	N/A			11	no enzyme			11	N/A			11	N/A
		12	no enzyme			12	WT			12	N/A			12	no enzyme
		13	WT			13	K272A, K275A, K276A			13	N/A			13	WT
		14	K272A, K275A, K276A			14	R289A, R290A			14	N/A			14	R289A, R290A

## Sheet: Suppl. Fig 12D
Quantification	Nucleosomes
	H3K18ac				K3K36ac
SIRT7_K72A, R73A, R74A	0	39.8	4.1	6.3	42.9	0	47.4	22.5
Raw files	See tab corresponding to "Fig 4C,D + Fig 5B,C"

## Sheet: Fig 5E
Quantification	WT - H3K18ac						H187Y - H3K18ac						K272A, K275A, K276A - H3K18ac							WT - H3K36ac					H187Y - H3K36ac					K272A, K275A, K276A - H3K36ac
	1.26426	1.5958	0.722985	1.0695	1.27597	0.89912	1.53557		1.27984		1.63979	1.51881	0.848521	0.858602	1.24052		0.868115	0.971335			0.984983	0.753699	1.5022	1.26817	0.860239			1.2072	1.13612	1.00432	0.963557		0.953056	0.780022
	1.73973	1.32999	1.27598	0.930685	1.35503	1.77745	1.72707		0.768695		1.53552	0.969043	1.10919	0.847488	1.52164		0.665301	0.650194			1.09985	0.794997	0.944311	1.0974	0.927568			1.4166	1.11191	0.767877	0.734159		1.52878	1.12586
	1.58464	1.21853	1.56524	0.951168	1.19898	0.806367	2.01095		1.38242		1.51386	1.3977	1.50364	0.455127	0.990496		0.690821	1.21324			1.03569	1.05607	1.19113	0.85226	0.94841			0.797382	1.05612	0.638749	1.02268		1.7764	0.707552
	3.29426	1.09085	0.938329	1.36472	0.959586	0.765127	2.02912		0.666443		1.45864	1.04437	1.00068	0.556647	1.28308		0.691985	0.952585			1.10632	0.86872	1.11782	1.0254	0.592767			0.916679	1.4011	0.436125	0.736705		1.0972	0.837888
	1.438	1.48149	0.8688	1.30582	1.23343	1.37687	1.47087		0.720062		1.24246	1.52143	0.776778	0.691053	0.850254		0.737741	0.947705			0.914607	0.912899	1.05102	1.0963	1.10421			1.00691	1.13857	0.556711	1.25528		0.860944	0.762758
	1.83436	0.898386	1.73229	1.05234	1.5451	1.13855	1.53198		0.997633		1.54968	1.46909	1.12374	0.870847	0.818773		0.638528	0.886703			0.802134	0.821179	0.996131	1.35071	1.16389			1.07569	0.748948	1.02557	0.298676		0.874045	0.772158
	1.2172	0.988271	1.20631	1.17562	1.30468	0.943832	1.38318		1.17726		1.71229	0.75668	0.667584	0.746131	0.713655		0.87407	1.15796			0.646059	1.19812	0.900554	1.07809	1.06775			1.32734	0.875157	0.691079	0.838501		0.663316	1.66979
	1.03632	1.04224	1.64358	1.06676	0.846945	1.37321	1.18685		1.17123		0.993812	0.793889	0.84838	0.667003	0.531637		0.674748	1.11692			0.678489	0.694221	1.13244	0.845815	0.901089			0.969	1.44019	0.996711	0.997613		1.03689	0.803453
	1.219	0.787665	2.19756	1.25066	1.48234	1.30216	1.92798		1.96235		1.4059	0.631491	1.22016	0.985779	0.474556		0.867824	0.774664			0.68576	1.11246	1.27418	1.11909	0.72991			0.830041	0.915765	0.806009	0.354269		0.9808	0.798203
	1.51137	1.27165	1.30184	1.00144	1.53265	1.26502	1.07949		1.98626		1.07026	0.895936	0.900413	1.21862	0.79117		0.787795	0.945393			1.14844	0.94098	0.944062	1.34064	0.722412			1.3024	0.825273	0.924242	1.28905		1.36135	0.716218
	1.6779	1.39409	1.71806	1.15762	0.762255	1.67809	1.53404		1.80827		1.16145	0.823132	1.07237	1.14461	0.999267		0.737875	0.798063			1.22837	0.710846	1.22211	1.05245	0.865133			1.06496	0.886879	0.401776	0.988966		1.35428	0.649594
	1.12529	1.2739	1.17105	0.850375	1.10584	0.998577	1.1955		2.34584		0.924283	0.869214	0.633828	0.875654	0.906691		0.664719	0.651709			1.55197	0.515195	1.14972	0.76563	0.923254			0.981756	1.39044	0.955575	0.733496		1.07261	0.893186
	1.31973	0.979867	1.92793	1.7265	1.03712	1.61857	1.28159		1.81957		1.09292	0.827922	0.5227	1.02028	0.696953		0.852893	1.01657			0.872705	0.96467	1.26204	1.05843	1.06394			0.875577	1.14199	0.660747	0.985916		1.19602	1.03455
	1.072	1.06579	1.60892	1.25978		1.60806	1.50392		2.47528		1.25431	0.988706	0.710377	1.40973	1.14095		0.858735	0.963296			0.820494	0.817612	1.52012	0.889236	1.59403			1.22876	0.942228	1.11397	1.4158		1.4681	0.812463
	1.84066	1.08695	1.39192	1.1237		0.763005	1.14855		1.7155		1.38355	1.1145	0.588395	0.700574	0.821391		0.885374	1.00067			0.947594	1.1083	1.10034	0.873195	1.04554			1.16951	0.970299	1.04037	0.797549		0.659362	0.859645
	1.0169	1.38359	1.62479	1.30874		1.03847	1.10674		2.06452		1.17104	0.81088	1.17391	1.13965	1.31785		0.781169	0.605476			0.714373	0.84631	1.1781	0.883097	0.874193			1.38337	0.591561	0.646523	0.855529		1.07345	0.748246
	1.64953	1.36482	1.38262	1.84358		2.1406	0.984027		1.8745		1.11498	0.644701	0.992142	1.0264	1.0896		0.765857	0.712455			0.816315	1.47643	1.047	0.833796	0.99881			1.35135	1.09054	0.643611	0.766597		1.55421	0.764845
	1.4778	1.26874	1.40071	1.1076		1.24939	2.06906		1.97568		1.15821	1.3559	0.765925	0.742911	0.825474		0.660421	0.564996			1.2708	0.955706	1.21557	0.973491	1.0425			0.876391	1.30521	0.445018	1.1385		0.844592	0.830666
	1.07959	1.42737	1.21147	1.57355		1.05926	1.77674		1.2659		1.59119	1.22804	0.946162	0.809769	0.709797		0.623932	0.48473			1.00059	1.06185	1.51268	0.990121	0.773452			0.795905	1.29014	0.569673	0.996472		1.00459	1.05628
	1.04812	1.09781	1.50371	1.33777		1.63753	0.716983		0.57391		1.49963	1.07164	0.539177	0.834917	1.11956		0.856407	0.787455			1.65314	0.993414	1.19445	0.976243	0.918539			1.14623	1.53987	1.34747	0.96857		1.2301	1.20489
	1.62496	1.25119	1.19341	1.15399		1.22219	1.7604		0.857566		1.11571	1.05783	1.05195	1.1011	0.691952		0.473232	0.939691			1.07481	0.969998	1.15164	1.27553	1.02751			0.839872	1.34091	0.950738	1.28754		1.24869	0.88021
	2.35584	0.895143	1.24258	1.38056		0.967949	1.66475		1.37849		1.65693	1.0002	0.928043	1.06262	0.657746		0.217566	0.956053			1.23481	0.992179	0.75825	1.2832	0.808991			1.34363	1.28168	1.43793	0.967615		1.57858	1.00016
	1.68347	1.51585	1.80838	1.37512		1.09447	1.05457		2.56112		2.19241	1.07442	1.20204	1.08588	0.955724		0.781729	0.736368			1.03143	1.15783	0.967026	0.759232	0.992309			1.10901	1.42518	1.25307	1.17086		1.13765	1.45091
	2.12759	2.12972	1.4522	1.82944		0.443892	1.12075		2.11531		1.53711	1.51583	0.97488	1.0876	0.796015		1.12298	1.93743			0.689633	1.21516	0.703784	0.717528	0.486939			0.434607	1.71696	1.15617	1.14739		1.58018	0.863634
	1.55137	1.34068	1.1108	1.29197		0.965875	1.40594		2.54532		1.27865	0.720177	0.976076	0.732255	0.994345		0.874629	2.05432			0.961357	0.961378	0.904723	1.13036	1.34339			1.2711	1.05709	0.864853	1.54094		1.46297	1.39867
	1.83788	1.65407	0.91002	1.00727		1.18143	1.15365		1.46869		1.86033	1.62065	0.907233	1.28879	0.572973		0.478045	1.81324			1.13231	0.898379	1.10199	0.812156	1.45506			1.00618	1.08362	1.42614	0.73408		1.02114	1.1366
	1.99613	1.20601	0.861222	0.848506		1.36052	1.30617		1.33444		1.17728	1.08737	0.886846	0.632235	1.20958		0.93263	1.30195			1.00596	1.18703	0.86421	1.16519	0.970843			1.28796	0.958863	1.04729	0.712702		1.12877	1.1631
	1.93514	1.53832	0.909962	0.87729		1.58664	1.53055		1.11633		0.666843	1.28739	0.923034	0.801215	0.687185		0.946957	1.75915			0.993091	1.01024	1.22483	0.948111	0.974726			1.18908	1.23697	1.12966	1.0523		1.18067	0.997088
	0.672428	1.44953	0.67019	0.919596		0.548414	1.46037		1.79807		0.844576	1.2051	0.950477	0.601539	0.462131		0.735883	1.34169			1.10016	0.802063	0.957441	0.772005	1.35474			0.74856	1.48247	1.89621	0.899531		1.54906	0.937984
	1.36292	1.42294	0.712639	1.12172		1.31832	0.914776		1.62989		1.36662	1.22214	1.04719	0.68206	0.739041		1.07498	0.941489			1.04689	0.485537	1.12718	0.839418	1.15864			1.09213	1.29181	0.794763	0.91555		1.29611	0.993191
	1.49417	1.22525	1.84888	1.14349		1.04353	1.98142		1.25192		0.840607	0.903247	1.29104	1.22447	0.90671		1.03793	1.0319			0.824395	1.17724	1.25466	0.953004	1.33682			1.28446	0.856539	0.903596	1.29043		1.32311	1.24478
	1.86232	1.37733	1.29388	1.70402		0.903316	1.77595		2.06297		0.945899	1.34123	1.17686	0.910304	0.680055		0.787034	1.03768			0.696125	1.08374	0.996605	0.844334	0.966276			1.10814	0.700342	0.892051	2.03353		0.938346	0.797905
	1.79376	1.5375	1.10244	1.15969		1.43123	1.68348		1.33611		0.762894	0.876475	0.780084	1.11073	0.732145		0.892717	1.344			0.858635	1.59459	0.85515	0.827116	1.01192			0.920147	0.992178	1.23775	2.21311		0.813128	1.00557
	1.94905	1.28955	2.0003	1.12928		1.02038	1.18032		1.76675		1.15369	1.31895	0.774065	1.14108	1.20061		0.819561	1.478			1.43713	0.898493	0.831861	1.18775	0.919803			1.32668	1.29267	0.957161	1.53677		1.09084	0.914416
	2.07175	1.18892	1.12317	1.55686		0.896515	0.999447		1.04234		1.31895	1.31259	0.658852	1.31424	0.632975		0.687888	1.95451			2.10127	1.52288	1.41491	1.0724	1.66453			1.20527	1.11374	0.873901	1.44896		0.664221	0.661562
	2.64523	0.832258	1.39349	1.76452		0.989606	2.75008		0.766962		1.63456	1.27155	0.758614	0.994584	1.02773		1.0744	1.69091			1.41404	1.11109	1.38882	0.783201	0.493588			1.30159	1.28765	0.63806	1.27064		1.07827	0.74914
	0.931939	1.35122	1.56678	1.59368		1.44044	1.42127		0.829657		0.884063	0.889483	0.770432	0.910498	0.885583		0.756299	1.85316			0.652941	0.871007	1.50197	0.883497	2.25139			1.14803	1.26083	0.433434	0.978728		1.19277	1.24077
	1.47971	1.27311	1.44835	1.71713		1.10078	1.40122		1.05135		1.10924	0.96864	0.879964	0.895725	0.68489		0.940891	2.49742			1.22043	1.35041	1.02916	1.1134	0.744845			0.931425	0.449047	1.26697	0.854919		0.918074	0.968224
	1.95889	1.76546	1.19241	1.16319		1.60608	1.37329		1.12243		0.761124	0.932036	0.767549	1.08698	0.994198		0.753187	2.47412			0.754799	0.964122	0.985747	0.851249	0.522522			1.05778	1.59211	1.07294	0.698379		1.2316	0.738594
	1.54025	1.17388	0.934758	1.26073		0.859134	1.38856		1.71333		0.824344	1.69688	0.901575	1.43636	1.30691		0.775013	1.20186			0.68016	0.908349	1.34686	0.988286	0.597989			1.11676	1.02911	0.432199	0.628571		1.57596	0.74334
	1.88548	1.30118	1.07811	1.90469		0.948655	1.36595		2.21502		1.91759	1.23581	0.997242	0.424199	0.664769		0.621582	1.10122			0.523807	1.03352	1.06962	0.780025	0.908661			1.64669	0.987793	1.07489	1.05602		1.32362	1.28988
	1.68568	1.16116	0.838197	1.63306		1.12881	1.96894		1.89034		1.26607	0.948069	0.467508	0.886135	0.533493		0.695634	0.934631			1.08252	1.22744	1.04214	0.702663	0.50543			1.57948	0.679233	1.08522	1.09135		1.19967	1.00429
	1.49271	2.22113	0.890925	1.11739		1.12591	1.31083		1.05634		1.12518	1.47328	1.22618	0.648822	1.30652		1.16506	0.815401			0.868609	0.815943	1.10207	1.36882	0.619083			1.06242	1.10237	1.09746	0.981195		1.26253	0.664886
	1.48763	2.25197	1.39999	0.659337		0.868636	1.67563		1.74542		1.4908	1.02304	1.07812	0.680735	1.20343		1.14995	1.39216			0.890926	0.833185	1.23613	0.813661	1.09055			1.66479	1.22223	1.04488	0.516431		1.47246	0.361846
	1.25594	1.8109	0.673567	0.791689		1.00234	0.905125		1.65358		1.2428	0.961127	1.15265	2.0362	0.914925		0.499289	0.703054			1.47059	0.783357	1.31227	0.971139	1.57545			1.04563	0.999075	1.14542	0.933931		1.20952	0.999817
	2.20492	1.56467	1.09381	0.710333		1.07667	1.3563		1.3795		1.42624	0.873752	0.699778	1.06479	1.29422		1.02403	0.389002			1.01485	0.687407	1.10823	1.04526	1.34984			1.38199	0.90455	0.427713	0.858579		1.83055	0.970723
	1.22382	1.55641	1.05949	1.40299		1.36221	1.38155		1.56377		1.64867	1.10885	0.696658	1.15605	0.519603		0.69344	0.623019			1.37949	1.02449	1.44631	1.00386	1.54729			1.25901	0.838956	0.855401	0.636289		2.0252	0.80359
	1.30321	1.99646	1.19141	1.65893		1.4526	1.77299		2.42045		1.66525	1.12887	0.837149	1.03634	0.891571		0.42967	1.08163			0.807065	0.551577	1.35268	0.705203	1.25249			1.18917	0.995483	0.98982	0.826963		1.0509	0.600853
	1.90477	1.22326	1.64219	1.05581		1.33973	2.00811		1.26197		1.37028	1.33427	0.546431	0.85446	0.565482		1.14617	0.877687			0.84855	1.26464	1.17388	1.32326	0.810137			1.61937	0.918321	0.632755	1.11416		1.48284	0.468614
	0.756561	1.32487	1.27217	1.50482		1.33182	2.12675		1.77578		1.40002	1.42094	0.891607	1.22181	0.650674		0.412948	0.868954			1.20255	1.10896	1.23551	0.903397	1.15675			1.58527	1.18903	1.47796	0.540143		1.1081	0.470494
	0.883961	1.81804	1.51664	1.02262		1.14603	1.62845		1.63808		1.41793	1.12665	0.768238	1.01201	0.321547		0.891396	0.930059			0.766027	1.10711	1.24687	0.983111	0.948811			1.10464	0.787176	1.20578	0.591385		1.44662	1.19416
	1.59601	1.54129	1.62228	1.82974		1.18982	1.92984		1.29297		0.87012	1.10583	1.03052	0.290948	0.522661		1.5458	0.811497			0.818711	0.812353	1.55224	1.2053	1.31481			0.840294	1.12356	1.33329	0.90205		0.979393	0.666445
	1.44087	1.32451	1.47168	0.900254		1.36867	1.81529		1.06099		1.18799	1.34799	0.918205	0.757685	1.01208		0.918304	1.0467			0.858914	0.826393	1.24065	1.45681	0.584764			0.999608	0.64984	1.0133	0.802615		1.0579	0.490004
	1.33507	1.13665	0.934932	1.58916		1.3188	2.27573		0.759936		1.59682	0.893012	1.42474	0.791305	1.16192		1.04259	0.719955			0.691806	1.5197	1.243	0.94797	0.940763			0.667049	1.19817	1.03216	0.827547		1.17116	0.752877
	1.55916	1.22327	0.67739	0.9667		1.46355	1.87318		1.16044		1.95561	1.18806	0.955317	1.18196	0.713235		1.59533	0.670357			0.884824	1.26329	1.25543	1.01341	0.928446			1.10111	0.575499	0.623134	0.859003		1.15594	0.670916
	1.4894	1.19027	1.06526	0.708558		1.26338	1.2896		1.27164		1.61521	1.28224	0.599587	1.04577	1.70899		0.923251	1.97973			1.05508	1.34447	1.0141	0.84017	1.38858			0.953108	1.15047	1.05688	1.22383		1.11872	0.712435
	1.51391	1.45724	1.2667	1.24698		1.35295	2.06858		1.24785		1.01575	1.00555	1.3033	1.69346	1.5286		0.881614	0.790897			0.834703	1.39491	1.0453	1.27052	1.19165			1.55143	0.676589	0.990977	0.689839		1.46358	0.83289
	1.76304	0.968426	1.73783	2.2975		1.64954	2.06071		1.12857		1.2276	0.895835	1.13864	0.4954	0.694784		1.03104	0.775024			1.45382	1.01024	0.505916	0.837583	1.30047			1.46799	0.729757	0.744917	0.717264		1.73264	0.609748
	1.46013	0.925902	1.31673	1.7669		1.32111	1.18738		1.67687		1.44468	1.44172	1.00002	1.0551	0.506642		0.570498	0.843809			1.01312	1.03519	1.16974	0.921461	0.739074			1.30086	0.680269	0.968342	0.756438		1.64301	0.538264
	1.79515	0.972126	1.86615	1.78794		1.27143	1.86157		1.42211		1.32813	0.859736	0.532205	1.23697	1.15175		1.42138	0.819947			0.888335	0.968604		0.998636	1.05806			1.78312	1.03761	1.19162	0.618943		1.14033	0.727727
	2.48289	0.807469	1.52706	0.721268		0.710575	2.19727		1.07224		1.7898	1.19567	1.23791	0.891922	0.617122		0.925266	0.905016			1.03126	0.811507		1.22331	1.08514			1.33479	1.0046	0.845078	0.722515		1.38617	0.899606
	1.65373	0.896791	1.49188	1.07301		1.02443	1.75396		1.03205		1.34287	1.73808	0.802377	0.737796	0.750352		0.831761	0.751881			0.849971	1.17731		0.720774	1.41196			0.887398	1.05105	1.05778	0.780787		1.27915	0.540396
	1.69722	1.34735	2.13971	1.45728		1.21394	1.89423		0.938637		1.30527	1.92099	1.07138	0.91604	0.958175		1.12918	1.34919			0.80258	0.496581		1.13732	1.58448			1.26184	1.25672	1.07632	0.823489		1.27925	0.467949
	1.83377	1.01595	1.15886	0.775604		1.05168	1.35043		1.69702		1.10564	1.58037	0.79545	0.505284	1.10401		1.403	1.08617			0.867495	0.630491		1.30383	1.06282			1.7991	1.13919	1.26299	1.04766		0.748995	0.908386
	1.63144	0.929632	2.25653	0.816194		1.42805	2.56743		1.3354		0.994789	0.966018	0.898252	1.34887	0.795771		0.962023	0.973185			0.653303	1.27642		1.39458	1.1441			1.50927	1.13901	1.40677	0.612763		1.07248	0.926659
	2.7501	1.46055	1.24671	0.505997		1.68402	2.27017		1.44897		1.60631	0.59514	0.870764	1.42935	0.73571		1.39424	0.879871			0.764996	0.617091		0.83309	0.520306			1.16981	0.91863	1.18245	0.942471		0.910736	0.972282
	3.33026	1.594	1.35261	0.812278		1.22942	1.08227		1.23068		1.37153	0.884794	0.755477	1.62423	0.252999		1.25836	1.39887			1.06177	1.09828		1.53215	1.20876			1.54033	0.765165	0.768761	0.708883		0.975137	0.415883
	1.70327	1.6231	1.27016	1.2446		0.874858	2.48109		1.55611		1.0184	1.45291	0.839298	0.8852	0.936511		1.3278	1.37536			1.26036	0.807665		0.817049	1.06931			1.63991	0.766288	1.2587	0.77161		1.1032	0.820326
	2.11252	1.33143	1.22865	0.434236		1.16117	1.7356		1.35582		1.23073	1.43395	0.805153	1.44829	0.922553		1.35959	1.00329			1.04865	0.662916		1.46495	1.27924			1.69482	0.914024	0.972749	1.00801		1.28582	1.07325
	0.669534	1.47559	1.37166	0.986137		1.10102	2.61842		1.5277		1.54061	1.92019	0.756414	1.45762	0.999238		1.05602	1.26582			1.38531	1.25689		1.35993	1.53099			1.43213	1.14489	1.37527	1.25242		1.18359	0.655945
	1.28962	1.42933	1.20163	1.25992		0.99221	2.91224		0.988035		0.96092	1.54407	1.12396	2.3856	0.915882		1.28205	1.02183			1.04614	0.980952		0.932234	1.03686			1.03215	0.960912	1.27154	1.44137		1.16033	0.665482
	1.33575	1.27487	1.06555	0.913		1.37412	1.48778		1.35029		1.09583	1.84406	0.578213	1.64732	1.38738		1.34488	1.2522			0.805923	1.02072		1.26747	1.02245			1.50092	1.28219	1.1536	0.952815		1.08705	0.949539
	1.36053	0.988441	0.971865	0.59957		1.20974	2.04464		2.28834		1.18996	0.899718	0.496023	1.6335	0.840135		0.917028	1.82973			0.652857	1.07217		0.673355	1.13586			1.68222	1.25735	1.34601	1.72344		0.935498	1.02898
	1.47651	1.49625	1.32857	0.880429		1.08742	1.45279		1.34133		0.550295	1.09181	0.724446	2.29382	0.93573		1.21044	1.209			1.05965	1.14539		0.684292	1.11141			1.27023	1.11729		1.45776		0.73663	0.647623
	1.15939	1.32936	1.98617	1.14051		0.506403	1.35846		1.84925		0.966049	1.33483	0.739051	1.57381	0.561682		0.744904	0.953767			2.04867	0.625414		1.4097	0.891479			1.29287	1.1775		0.884439		0.747051	0.943532
	0.723471	1.50947	1.9979	0.46924		1.11366	1.52009		1.99801		0.830429	1.82308	0.398529	1.17202	1.12677		0.819605	1.12031			1.73975	0.959662		0.531237	1.3182			0.576521	0.83532		1.09498		1.09134	0.641776
	1.28035	1.38872	0.793241	1.1283		1.15929	2.27682		1.81251			1.14788	0.667985	1.10761	1.30649		0.653123	2.04705			1.33809	1.2571		0.47669	0.908274			1.40554	1.05387		0.956953		0.873174	0.574648
	1.68481	1.61747	1.64136	0.845295		1.17583	1.52587					0.956993	0.710044	0.799853	1.05676		1.18698	0.95875			0.825063	1.07265		1.0068	1.057			1.34016	1.04427		1.70801		1.08558	0.720116
	1.74528	1.43011	1.09088	1.26095		0.96655	1.80884					0.883231	0.947296	0.722671	0.970131		0.642781	0.824108			0.536985	0.941437		0.564802	0.555294			0.991225	1.53189		0.984723		1.08946	0.670205
	1.1419	1.25635	1.37164	1.7472		1.10903	1.97061					1.25577	0.93405	0.982233	1.56924		0.658474	1.08733			1.28866	1.18152		0.812368	1.00414			0.797503	1.13476		0.877755		1.35696	0.744096
	2.12697	1.17697	0.719985	0.913106		1.30433	1.92523					1.11737	1.00598	1.3748	0.785954		0.590869	0.59569			0.836235	0.663008		0.862775	1.45103			2.17493	1.01534		0.589555		0.641838	0.760947
	0.628714	1.45101	1.80995	0.655833		1.16464	2.34075					1.24166	1.32376	1.64691	0.927115		0.927124	0.772224			1.0441	0.949075		0.930258	1.16096			2.3534	0.759216		0.803331		0.531296	0.789789
	1.23985	0.907318	1.01886	0.486936		0.688532	1.25107					1.45145	1.16328	1.08433	1.20244		1.54645	0.589911			1.21077	1.06174		0.984405	0.949228			2.36546	0.809629		0.617564		0.486563	0.678871
	1.60457	0.972988	2.01433	1.0362		1.12659	1.561					1.6018	0.512376	2.08399	1.87463		1.23945	0.503352			0.998607	1.27038		1.16795	1.20176			1.28591	1.03807		1.25086		0.501139	0.825095
	1.25479	1.00995	1.69926	1.32026		1.17024	3.20427					1.35595	0.475901	1.57483	1.41636		1.41945	0.850667			1.24854	1.24827		0.686127	1.13061			1.27385	0.559766		0.837413			0.709271
	2.40498	1.59616	1.19398	0.926369		1.04483	2.07915					0.929616	1.07516	1.32141	0.465648		0.618851	0.608327			1.06355	1.39496		1.30886	0.998974			1.67248	1.01333		1.04042			0.666972
	1.18433	1.51507	1.31296	1.29639		1.25286	0.852507					0.862458	0.960411	1.96455	1.86545		0.870801	1.22441			1.43231	1.25732		0.96707	0.845467			1.04933	1.03671		1.15609			0.671947
	1.35506	1.25133	1.11065	0.808774		1.12611	1.05653					0.953968	0.82321	1.45118	1.37873		0.622164	0.594765			0.925557	1.25998		1.88126	0.692809			1.06022	1.10968		0.926505			0.714476
	2.1632	1.13662	1.24845	0.9231		1.45737	1.2974					1.81683	0.721795	2.49911	0.892245		0.916267	1.26769			0.776809	0.860122		1.11918	1.3074			1.31661	0.919313		1.38729			0.582558
	1.47941	1.09929	0.947979	0.483574		1.10098						1.47111	0.282075	1.74104	0.778472		0.930772	1.03352			0.828713	0.873019		1.10928	0.951965			1.33666	1.08029		1.43182			0.703013
	0.951421	1.14508	1.34981	0.960574		0.508911						1.33901	0.561504	1.43574	0.39245		0.767671	1.58408			0.836681	0.987743		1.22647	0.376305			1.40162	1.64438		0.921386			0.521069
	0.788954	1.90582	2.55269	1.01772		1.22238						1.07114	0.788365	1.36808	0.4626		0.73557	1.38782			0.720168	0.703826		1.38256	1.54351			1.47643	1.67604		0.880885			0.614334
	1.06595	1.62454	1.24947	0.813854		1.01338						1.85676	0.837493	1.34894	0.494638		0.949666	0.586238			1.0463	0.899179		1.43416	1.04612			0.974156	1.11352		0.572474			0.623389
	1.31666	1.09073	1.82021	1.36604		1.19407						1.06035	0.23583	1.6017	0.426919		0.996116	0.41592			1.06193	1.41021		0.990474	1.34093			1.16776	1.60509		0.98772			0.846302
	1.64964	0.965306	2.41627	0.791842		0.569058						1.83785	0.368203	1.11825	0.85166		1.32292	0.606786			1.28852	1.42313		1.30338	0.640326			1.13926	1.54276		1.33676			0.724884
	1.81698	1.47657	1.45482	0.908238		1.32092						1.06998	0.413844	1.05998	1.35448		1.13137	0.989495			0.956565	1.05655		1.76763	1.23229			0.939929	1.08992		0.969684			0.509423
	1.19732	1.50746	1.29508	0.734814		0.245991						1.7775	0.387895	1.08222	1.26622		0.926564	0.479439			1.19151	0.511422		1.12361				1.06049	0.998766		1.16627			0.831056
	2.14427	1.2216	1.42741	1.877		0.330206						1.81547	0.290379	0.810667	1.0756		0.334912	0.650862			0.815368	1.0858		1.54695				1.41268	1.23627		1.00663			1.03696
	1.78637	1.17946	1.37891	1.10304		1.13566						1.72633	0.609177	0.923885	1.13644		0.996653	0.779365			0.709442	0.491756		1.17114				1.12711	1.29045		0.791237			0.851392
	1.21629	0.980524	1.04358	1.15938		1.1207						1.20435	0.14308	1.40762	1.0062		1.29913	0.868492			1.2637	0.985662		0.878228				0.872772	1.14454		0.904411			0.794443
	1.35537	0.934523	1.11088	1.73252		0.86362						1.29117	1.10611	0.821668	1.38138		1.64658	0.905402			1.12543	0.887608		1.24841				0.705226	1.12713		1.1476			0.608831
	1.19759	1.12097	0.774039	2.03691		1.00736						1.14072	0.756448	1.60752	0.808048		1.6117	1.22857			1.29908	0.75068		1.29447				0.713851	1.2624		0.796276			0.629878
	1.66585	1.97808	1.39835	1.27388		0.563656						1.64253	0.826735	1.57236	0.465628		1.21778	0.751856			1.42691	0.460131		1.08016				0.909864	1.23739		0.994987			0.455019
	0.806103	1.39536	1.29116	2.91386		1.07961						1.20782	0.440402	1.90457	1.02841		0.819068	1.42969			0.56791	0.705998		1.35967				1.00926	1.41384		1.40381			0.854762
	1.51812	1.69144	1.08597	1.98434		0.218642						0.994151	0.131369	1.40505	0.866634		1.03572	0.913544			1.23272	0.693032		1.00746				0.540153	1.29911		1.4141			0.824041
	1.32254	1.84488	1.3077	1.27296		1.14911						1.54321	0.693065	1.32461	1.04838		1.17128	0.691855			1.63115	0.504699		1.1233				1.05042	0.979531		1.97128			0.532762
	1.52026	0.771056	1.18762	1.36727		1.3188						1.20147	0.654181	0.587211	1.13451		0.641237	0.72147			0.834452	1.05365		1.1654				0.869938	1.50047		1.58221			0.491953
	1.27918	0.981832	0.978708	1.3726		0.795128						1.5536	0.585981	1.0819	0.748418		1.30276	0.779031			1.16351	0.888866		1.10302				0.858629	1.09406		0.667984			0.629878
	1.3009	1.68949	2.36628	0.9784		0.607114						1.02067	0.496773	1.89089	0.845732		0.512318	1.17014			0.771989	0.961012		1.02618				1.34619	1.53158		1.03127			0.909877
	1.23566	1.31972	1.42751	1.63011		0.91576						0.359131	0.547842	1.14718	1.31006		0.640431	0.717951			1.88839	0.694336		1.22783				1.36458	0.902413		0.915497			0.866592
	1.89635	1.05483	2.46509	1.75499		0.947643						1.12796	0.473199	0.89356	1.26555		0.65234	2.01762			1.37679	0.776726		1.4566				1.03438	1.07978		0.903801			0.891008
	0.936328	1.34431	1.53518	0.780272		1.34759						1.1199	0.08505	1.67868	1.04674		0.665794	0.551126			1.38899	0.633258		0.770781				0.905974	1.36576		1.55213			1.00482
	0.961513	0.766113	1.34515	1.09403		1.16561						1.47751	0.169406	1.50204	0.895702		0.866906	1.59911			1.47945	0.701036		1.15842				1.72998	1.49408		1.10081			0.912009
	1.5008	1.2476	1.71609	1.46601		1.06837						1.01987	0.711246	1.13536	1.1602		0.634812	0.983998			1.67077	0.79367		1.56125				0.776696	1.21778		1.11819			0.75462
	1.51896	1.11159	2.03499	1.12022		1.35512						1.54966	0.789967	1.182	1.65689		0.784796	0.678833			1.36581	0.709016		0.730606				1.37692	1.29276		0.983556			0.651956
	0.480637	1.24481	1.18313	1.57451		0.753599						1.75991	0.639311	1.02314	1.04722		0.676807	1.53559			0.901513	0.582516		1.2251				1.31103	1.10199		0.889372			0.694346
	1.26694	1.36506	0.884692	1.57912		0.819679						1.54976	0.436487	0.775383	0.506075		1.54405	0.953459			0.904076	0.583453		1.43821				0.638762	1.35988		1.17463			0.609427
	1.58407	1.22729	1.28848	1.83065		1.35657						1.65847	0.325545	0.888225	0.449033		1.16931	1.27701			0.811189	0.568361		0.906595				1.17913	0.992442		0.769727			1.0498
	1.50486	1.13298	1.34169	1.88994		1.0265						1.10391	0.810551	1.36657	0.421772		1.21872	1.2662			0.643273	0.508404		1.10561				1.01478	0.752605		1.131			0.814343
	0.620944	1.58709	1.17989	2.21935		1.81724						1.13971	0.346219	1.09449	1.41669		1.41636	1.12701			0.741872	0.776589		0.972127				1.23214	1.0893		0.61942			0.836444
	2.17267	1.49509	1.19563	1.22481		1.68711						0.573056	0.465849	1.02633	1.60264		0.738748	0.756839			1.40649	0.686172		0.922661				0.551612	1.32242		1.53601			0.505525
	2.04121	1.14526	1.532	0.77143		0.85653						0.5904	1.00156	1.47771	1.28431		0.747501	1.10446			1.20817	0.799799		0.937597				1.18211	1.37539		0.857041			0.979802
	1.831	2.27923	1.21594	1.8706		0.986133						1.09423	0.381064	0.915808	1.2375		1.08696	0.734775			0.744574	0.718255		1.17573				1.08914	1.07906		1.34843			0.871636
	0.748712	2.29962	1.59227	1.57875		1.86389						1.20041	0.905433	1.29998	0.65967		0.841431	0.861069			1.13654	0.824358		1.11667				0.945056	1.06963		0.978728			0.713375
	0.965126	1.4422	2.01438	0.707311		1.4129						1.51054	0.556473	1.97611	1.59192		1.01232	0.989341			1.32979	0.792298		1.28511				0.968728	1.17255		0.871893			1.05663
	1.92536	1.31076	1.27144	0.64043		0.904618						1.21791	0.818612	1.06359	0.611086		1.04682	0.903912			1.21701	0.432645		1.11653				1.11327	1.40535		0.777604			0.60874
	1.58638	1.12593	1.48606	1.44046		2.11836						1.64571	0.661255	1.85495	1.67644		1.07091	0.770863			1.03875	0.588027		1.43176				1.10015	1.52416		0.525635			0.700101
	0.963484	0.977287	1.12931	1.31764		0.973833						0.743521	0.988047	1.05317	1.23461		1.01073	1.49426			0.902488	0.985868		1.20417				1.07638	0.926826		1.14598			0.778142
	1.86084	1.28555	1.29337	1.51733		1.66627						0.641978	1.6697	1.27985	1.01704		0.207963	0.777823			1.21754	0.917724		1.46088				1.03477	1.27774		0.480625			1.00871
	1.60935	0.957336	1.73969	1.3519		0.941903						1.74907	1.35118	0.946271	1.03939		1.59484	0.85547			1.14936	0.930736		1.26946				1.17409	0.959414		1.49505			0.630565
	1.41283	1.08266	1.22125	1.21451		1.28624						0.993698	1.1444	0.937862	1.02111		1.43087	0.913056			1.2503	0.958451		1.37576				1.24987	1.33275		0.717847			0.907263
	2.07576	1.21431	1.68368	1.28662		0.779067						1.37743	1.03565	1.20563	1.47975		0.959986	0.764339			1.9206	1.1823		1.27838				0.54356	1.31275		1.1176			0.897542
	1.69015	1.50009	1.00114	1.06078		1.82076						1.22446	0.990625	1.34903	0.912151		0.684396	0.61611			1.4935	0.979877		1.43614				0.600193	0.941192		1.0636			1.22257
	1.53111	1.53506	0.891796	1.60252		0.479633						1.25078	1.28269	1.44389	1.82664		0.867488	1.13156			1.3779	0.791246		1.2442				1.05389	0.998568		1.40047			0.980008
	2.50641	1.53978	2.68373	1.03794		1.00017						0.976303	1.25393	1.07622	2.18567		1.13784	1.10572			0.977879	0.757495		1.55918				0.932903	1.56964		1.09792			0.736003
	1.37998	1.28957	1.09812	1.59731		0.911033						0.630685		1.33282	1.57917		1.20226	1.03062			1.81197	1.19675		1.0481				0.912307	1.20994		1.0997			0.723554
	2.18575	1.71028	0.722627	1.58272		1.18153						0.788797		0.981549	1.73448			0.804022			2.02271	0.955249		1.32185				1.22083	1.21038		0.643715			0.93952
	2.10433	1.35009	1.99429	1.24808		0.930471						1.30967		1.02488	1.66871			0.935145			1.07901	0.71965		1.14089				0.89168	1.11592		0.827945			1.31347
	2.17925	1.34824	0.973897	1.41215		0.872688						1.5305		1.39355	1.77446			0.688028			1.78026	0.813496		1.38488				1.19218	1.14566		1.07254			0.62018
	0.833116	1.38429	1.67881	1.509		1.24235						0.801805		1.51965	0.643006			0.694963			0.972418	1.07061		1.36118				1.31733	1.28089		1.18065			1.04645
	1.54197	1.13347	1.15633	1.49523		1.41937						0.985631		1.33527	1.70128			0.995402			1.71407	1.16558		1.47391				1.04644	1.22051		0.687293			1.02568
	1.7951	1.54002	1.47468	1.25079		1.86707						1.24135		0.904204	1.652			0.981173			1.28045	1.31364		1.24735				1.27406	1.32116		0.888762			1.36859
	1.84899	1.9492	1.15112	0.945265		1.0322						0.766462		0.551821	0.968773			0.729818			1.13624	1.06574		1.24886				0.940683	1.25248		0.75742			1.32707
	1.66107	1.25968	0.766015	1.46144		0.979814						0.811838		0.888533	0.874634			1.02024			1.02633	0.915986		1.21899				0.928862	1.44334		1.3331			0.952886
	2.14017	1.20153	1.1691	1.1627		1.02458						1.42901		0.717876	1.53395			0.945727			1.27638	0.789074		1.49497				1.20491	0.825162		0.961276			1.1863
	1.77577	1.21829	1.58204	1.37459		1.26907						1.4756		1.39652	0.719281			1.22975			1.0679	1.43075		1.20377				1.31808	1.20044		0.970321			0.932092
	1.59622	1.46017	1.7007	1.5372		0.921693						1.30554		0.788619	0.686706			0.759407			0.592873	1.26633		1.34457				1.32394	1.42541		1.07005			1.23733
	1.09832	2.32187	0.866216	1.42593		2.15141						1.18786		1.29292	1.44532			0.545039			1.47923	0.523747		1.1547				1.19656	1.2347		1.59059			0.785524
	1.50721	1.35584	0.998993	0.369118		1.04614						1.16295		1.59261	1.13262			0.893972			1.25997	0.687064		1.03952				0.801423	1.92116		0.662732			1.06926
	1.82783	1.14112	1.91847	1.45353		1.78145						1.8258		1.14449	1.2376			0.735366			1.2211	0.879696		1.11636				1.13145	1.01108		0.850861			1.01075
	1.87741	1.59152	1.76648	2.19125		2.04061						1.36427		1.59787	1.00106			0.675545			1.54972	0.677894		1.50287				0.89177	1.156		0.947139			0.669494
	1.72594	1.48745	1.37542	1.84653		2.00188						2.00197		0.918293	1.55696			0.601289			1.16413	0.840754		1.3194				1.30629	1.4654		0.965918			0.772961
	2.94611	1.92476	1.01125	2.12996		2.27016						1.11561		0.536168	1.64373			0.622634			0.567464	1.39439		1.60051				0.855191	0.90986		0.851789			0.962011
	1.74479	1.79373	1.05867	2.09982		1.19667						0.82525		0.841557	1.89407			0.840572			0.965759	0.757472		1.63285				0.562106	1.14068		1.27992			0.626691
	0.995639	1.65713	1.29149	1.39928		2.49208						1.13794		0.598395	1.57097			0.913672			1.34023	1.20864		1.79665				1.38853	1.30354		1.49972			1.34119
	1.98453	1.37252	1.00221	0.792677		1.46639						1.16038		0.424431	1.14741			0.991627			0.749951	0.930507		1.07339				0.960858	1.10576		1.46569			0.642487
	1.24669	1.70905	0.931361	1.71907		2.24604						0.80599		0.511159	1.20233			1.25379			0.935837	0.821065		1.01802				0.917222	1.21573		0.817627			1.06672
	1.45045	1.38873	0.771184	2.75487		0.661184						0.872996		0.88648	1.62698			0.7432			0.355222	0.658663		1.35577				1.03812	0.992266		1.06522			1.12144
	0.983163	1.50902	0.734638	1.28458		0.948752						0.637088		0.62535	1.38193			1.18727			0.637868	0.940157		1.20012				0.995899	0.832588		1.05339			1.04273
	0.791441	1.33225	0.825383	2.38886		1.73722						0.888172		0.558574	1.80079			0.944006			1.14978	1.85788		1.23249				0.967251	1.15635		1.13872			1.26982
	1.35887	1.65018	1.23172	1.26248		0.80381						0.630836		0.219245	0.694071			1.25182			1.56214	0.738949		1.1054				0.875818	1.14798		1.12665			0.937709
	0.86547	1.69349	1.67302	1.65904		1.80234						0.922708		0.257151	1.61176			0.923587			1.32672	1.39773		1.47798				1.23443	1.56204		0.568284			0.825531
	0.574534	1.37647	1.08524	2.04135		0.707874						0.925734		0.214513	0.439236			0.962089			1.70125	1.00167		1.33024				1.02581	1.33253		0.865501			1.01797
	1.63051	2.05588	1.50895	0.96302		1.86789						1.19719		0.182744	1.57223			1.54334			0.957429	0.607075		1.3631				0.970688	1.21223		0.519746			1.33853
	1.47435	1.77502	1.27831	1.71544		1.20974						0.846728		0.85559	0.416956			0.142167			0.954114	0.644143		1.15221				0.982932	1.31444		1.23863			0.952222
	1.46406	1.58167	0.793686	1.28862		0.986663						0.665221		0.87042	1.60238			0.9494			2.17912	1.62891		1.43769				0.799312	1.34919		1.29679			1.43026
	1.00185	1.5366	1.36362	1.20541		1.03205						0.662247		0.942845	0.850635			1.00801			1.46357	1.60349		1.27596				0.829227	1.00185		0.638809			0.978495
	0.95769	1.71303	1.40937	1.24058		0.979043						1.07754		0.46065	1.33681			0.904117			1.21815	1.85358		1.9758				0.660776	1.74049		1.55354			0.872919
	1.03207	2.37295	1.1448	1.34063		0.842445						1.22214		0.281025	1.24344			1.18087			1.34124	1.68327		2.72214				0.805917	1.2446		1.37408			1.08568
	1.00385	1.56846	1.25789	1.53264		0.754564						1.96244		0.479076	1.02195			1.46768			1.1505	1.6401		1.56461				1.39963	1.27831		0.851418			1.22582
	0.460273	1.30006	0.805184	1.05545		1.19262						1.17576		0.096449	0.430817			0.997457			1.50319	1.23491		1.48297				1.61578	0.9428		1.58438			0.990142
	0.653858	2.06674	1.13386	0.739952		1.35194						1.47933		0.37487	1.03513			0.680271			1.13532	1.24825		1.00341				1.14776	1.21311		0.94218			1.1108
	0.644809	0.587134	0.835245	2.00606		0.948704						0.713169		0.081594	1.24038			0.829733			0.994679	1.2088		1.43626				0.969241	1.27802		1.22635			1.12818
	1.65962	1.00901	1.38451			2.13312						2.19346		0.896509	0.995009			1.98587			1.30856	1.29322		1.05603				1.23365	1.56274		0.775641			1.37927
	0.522647	0.815632	1.10764			0.535054						2.22819		1.03441	1.04508			0.548018			1.46399	1.34506		1.29743				1.08199	1.20579		1.2029			0.83516
	0.713243	0.954497	1.1185			1.80046						2.03323		0.759128	1.56924			0.466134			1.29906	1.07937		1.16366				1.26028	1.45951		0.73034			0.795245
	0.884255	1.49288	1.13697			0.589316						1.03333		0.828446	1.84389			0.213983			1.73106	1.14175		1.62841				1.78514	1.15386		0.762592			0.797973
	1.02434	1.10948	0.913824			1.20232						1.22734		0.554457	0.663811			0.271158			1.05255	1.06298		1.16745				1.61967	1.78251		0.702782			1.00729
	0.964622	1.23497	0.831703			1.22474						1.52723		0.50433	0.908674			0.375286			0.88892	0.837461		1.10279				0.992974	1.72174		0.806965			0.683067
	0.572693	1.24423	0.880559			2.16997						0.827317		0.605455	0.999521			0.444199			1.11072	0.836363		1.40796				1.10681	1.41646		0.547516			0.739328
	1.47741	0.961335	0.985453			1.86967						0.66023		0.581914	0.891688			0.379472			1.55181	0.893485		1.20123				1.37797	1.3972		1.55258			0.637145
	0.909281	0.935227	0.981969			1.09601						1.07991		0.608242	0.508801			0.444327			0.904968	1.33283		1.23738				1.02138	1.16563		1.29234			0.94853
	0.685289	1.13737	0.977536			1.46837						1.51185		1.01476	0.854239			0.332674			1.51381	1.18881		1.14101				1.00534	1.84233		0.707026			0.877023
	0.781751	1.67707	1.14607			0.959026						0.695775		0.470823	0.929537			0.444995			1.19767	1.05913		0.95839				1.59485	1.29673		0.875288			0.975652
	0.630152	1.86535	1.18096			2.33416						1.0667		0.555028	0.721547			0.38574				1.37404		0.806323				1.12861	1.5086		1.56176			1.00165
	0.661181	1.12857	0.926541			1.32459						1.1319		0.557143	0.384382			0.531246				1.62205		1.24044				1.40325	1.2403		1.24961			1.10874
	0.74592	1.03323	1.0553			2.0464						1.28915		0.667085	1.88933			0.491151				1.16368		0.937597				1.11384	1.66888		0.451529			0.8806
	1.55932	1.331	1.0426			1.91472						1.27947		0.475662	1.27112			0.363933				1.10926		1.39441				1.03546	1.21516		1.20733			0.733596
	0.795807	1.00909	0.706571			1.91796						1.35167		0.586502	1.2492			0.123109				1.43553		0.968387				0.655167	1.54811		1.08089			0.873332
	0.961711	1.13996	0.799319			1.06982						1.41857		0.776331	0.6815			0.571546				1.65626		1.26194				0.85489	1.62102		1.424			1.35779
	1.11326	1.04424	0.914946			2.24011						1.22875		0.732964	0.715433			0.540313				1.31312		0.886908				1.05874	0.754104		1.20553			1.29742
	1.05688	1.22608	0.986392			1.40996						1.59902		0.653108	1.7298			0.381527				1.08866		1.14153				1.2319	1.10942		0.975678			1.17224
	1.54967	1.35762	1.26145			1.22257						1.34592		0.635285	1.30595			0.18614				1.2511		1.22722				1.52179	1.55247		1.36671			1.4586
	1.02658	1.42908	0.529311			1.35903						1.74362		0.954549	0.443319			0.410731				1.08022		0.725432				1.19788	2.04338		0.824682			0.88491
	0.803526	2.33316	0.665079			0.905679						1.52748		0.890911	0.622241			0.450954				0.985525		0.831961				1.03278	0.998105		0.74872			1.28089
	0.977149	1.35271	1.36444			1.46567						1.3259		0.706975	0.822934			0.378419				1.34577		0.738533				1.00905	1.40923		0.738005			1.3325
	1.34956	1.49463	1.36917			1.12215						0.980034		0.891344	1.49507			0.281047				0.940317		0.981488				0.952082	1.65035		0.710925			1.16805
	1.68595	1.15894	0.887198			1.31745						1.92457		0.438113	0.975298			0.231089				1.11472		0.947053				1.50782	1.41271		1.22542			1.24861
	0.855537	1.03849	0.652052			0.915085						1.74161		1.11056	1.68408			0.401562				1.06679		1.07922				0.931546	1.15183		0.702676			1.54168
	0.871909	1.42581	1.83425			1.00813						1.48397		1.41357	1.12378			0.262605				1.25309		0.963894				1.2487	1.38832		0.914887			0.747352
	1.23864	1.29612	0.8077			0.996358						1.28809		1.59384	1.1333			0.431973				1.00483		0.850496				0.72917	2.1838		0.960719			0.635724
	0.758158	1.99803	1.10641			1.31441						0.854845		0.480369	0.847431			0.424935				1.09746		1.28659				1.16058	1.397		0.977243			0.629763
	0.926242	1.84399	1.07113			0.832365						1.55455		0.627553	0.950215			0.340636				1.28659		0.930352				0.950725	0.894613		0.643105			0.991357
	0.918189	1.73256	0.723111			1.56547						0.623223		0.62085	1.24839			0.405851				1.286		0.88966				1.33473	2.06495		0.688221			1.27195
	0.90347	1.70031	1.25463			0.859617						1.29192		1.90196	0.99033			2.44523				1.0442		1.04406				1.09686	1.11894		1.11071			1.25691
	0.979482	1.74338	0.889463			0.856144						1.01432		0.849094	1.26642			1.35011				2.04798		1.15788				1.04765	1.28593		1.30082			0.588175
	0.848379	1.10985	0.726179			1.29642						0.654785		0.56227	0.852061			1.54964				1.6234		1.0401				1.20958	0.824744		0.428507			1.05367
	1.17999	2.45073	1.74488			1.23068						0.961884		0.792604	1.79884			1.10207				1.34804		0.904267				1.26411	1.47145		0.524786			0.80061
	0.878603	1.04255	1.92866			1.14564						0.94575		1.4432	0.748222			2.74703				1.49087		0.731971				0.906788	1.5146		1.36949			0.871429
	1.52503	1.8765	1.21744			1.04941						0.611021		0.772095	1.42944			1.77788				0.915506		0.856612				1.36947	1.0737		0.799618			1.36366
	0.741446	1.89651	0.826254			1.23449						0.836997		1.01082	1.12196			1.29135				2.50907		1.08225				1.53515	0.733546		0.678063			1.21448
	1.32113	1.06965	1.80774			1.5728						1.55138		1.18659	1.12693			1.24673				2.24868		1.09653				1.21845	1.574		0.65711			1.07859
	1.5644	1.68993	1.29811			1.1427						1.18781		1.52082	1.53529			2.04318				1.94057		1.21068				0.88773	1.0217		0.393046			0.975606
	1.5518	1.12817	1.87156			1.09027						1.50771		1.1194	1.23018			1.07688				2.11861		1.28668				1.43337	1.5491		0.661008			1.2137
	1.21286	0.992699	1.37295			1.02303						2.21488		1.31655	0.770531			0.598747				1.38396		1.36677				0.908115	1.04574		0.635652			1.29041
	1.46156	2.03845				1.53643						1.77302		0.854272	0.797304			0.76945				1.75004		1.10462				1.23383	1.4074		0.807893			1.32092
	1.10668	2.01864				1.10242						1.08838		1.02584	1.09286			1.12627				1.51833		0.613939				0.979584	1.73676		1.09546			1.16012
	1.14181	1.67239				1.01242						1.87708		1.07689	0.831373			1.59258				1.56939		1.22553				1.20829	1.44612		1.39634			0.97767
	0.927885	1.37134				1.15297						1.55213		1.08944				2.25051				1.66578		1.07767				0.956395	1.09422		0.947113			1.3107
	1.49154	1.00575				1.37383						0.635777		1.2342				1.26802				1.41223		1.08625				1.24511	1.31964		0.873485			1.33392
	0.452117	1.3276				1.15022						1.42084		1.48699				1.73984				1.56534		1.37931				1.15189	1.20079		0.729146			1.12564
	0.784571	1.64081				0.836995						1.45518		2.9241				1.28274				1.13896		0.812556					1.28245		0.782882			1.47315
		1.5927				1.25634						1.52329		2.29141				1.22757				1.35348		1.56563					0.793236		1.15956			1.50234
		1.40864				1.59325						1.76404		2.39835				1.35379				1.44015		0.960719					1.03889		0.984086			0.818607
		1.66385				0.824937						1.75456		2.31035				1.3702				1.55704		1.08242					1.47628		1.52155			1.09437
		0.691452				0.871482						2.02249		3.54185				1.33016				0.667741		1.06045					1.28137		1.041			1.22532
		1.31349				1.18804						1.59055		1.75019				1.49408				1.80277		1.33502					0.934912		0.943347			0.914691
		1.20142				1.58621						2.07457		1.8852				1.06442				1.44687		1.13356					1.47364		1.08204			0.943326
		1.40184				0.86497						2.42619		1.87277				1.25963				1.81928		1.15251					1.34835		1.08867			1.27901
		1.7048				0.640878						1.64127		1.99707				1.66494				1.13857		1.12711					1.97096		1.12935			0.985213
		1.9087				1.14381						2.01215		2.11044				1.10988				1.3045		1.3871					1.01734		0.776463			0.586937
		1.48731				1.18042						1.88308		0.919799				1.08597				1.06517		1.25051					1.47031		0.871336			1.13471
		1.24914				1.13812						1.39553		1.23276				1.04564				1.56164		0.66992					1.13412		1.02679			0.84151
						1.37769						1.60437		2.26836				1.20697						1.12553					1.34919		1.03933			1.23644
						1.03702						1.75486		1.91283				0.963784						1.12525					1.27824		0.949951			0.913155
						0.754757						0.689977		1.87947				0.91416						0.796538					1.30741		1.0457			0.693475
						1.16681						0.737521		1.35207				0.966892						0.781343					1.34727		1.38432			1.22273
						1.04223						0.633256		1.74391				0.90047						0.77932					1.34937		0.837679			0.729951
						1.22576						1.23026		1.20052				0.815272						0.801077					1.57669		1.37342			1.44181
						1.26883						0.931633		2.57256				1.33904						0.964177					1.28117		0.891653			1.02485
						0.686073						1.886		2.25839				1.17009						1.09145					1.27901		0.777126			1.17495
						0.867672						1.2587		1.63999				1.54468						0.825258					1.25923		0.688592			0.9052
						1.80007						1.55294		1.27649				0.907097						1.08574					1.63854		0.723523			1.17924
						0.835789						1.17525						1.27524						1.12923					1.5998		1.04915			0.631391
						2.27257						1.39931						0.974957						0.88592					1.20295		1.26043			1.14411
						1.2847						1.01437						0.905222						1.03839					1.17572		0.816779			1.21519
						1.33665						1.51129						0.822695						1.07605					1.14487		0.910591			0.829245
						1.36346						1.46889						1.83767						0.695159					1.5497		1.33109			1.16227
						0.809888						1.91157						1.69625						0.841417					1.42992		1.48691			1.29781
						0.629061						1.2888						1.909						0.728325					1.37367		0.926823			1.51509
						2.00415						1.70762						1.05887						0.568448					1.49986		1.04063			1.32099
						1.79872						1.88656						1.55726						0.967328					1.47207		0.892767			1.28277
						1.86181						1.81325						1.86153						0.437856					1.43792		0.966581			0.935554
						1.74513						1.53232						1.32612						1.08009					1.19372		0.82951			1.34846
						1.57502						3.37864						1.06457						0.645129					1.72436		0.679018			0.872025
						0.931774						1.47393						1.14838						1.01374					1.20185		0.817813			1.28165
						1.94559						2.25129						0.990985						0.537282					1.49342		0.882397			1.46265
						1.02033						1.02652						1.27511						0.964012					1.55851		1.09519			1.69075
						2.11533						2.00323						0.596127						0.860211					1.01791		1.42771			1.59019
						0.99057						1.50313						0.9016						0.729571					0.893313		0.66557			1.10617
						1.34648						1.61758						0.506306						0.939973					0.910191		1.18577			1.70774
						0.926034						3.5786						0.613361						0.968834					1.32751		1.73185			1.40772
						1.28132						1.22845						1.10269						0.659877					1.16369		1.19664			0.992847
						0.748969						1.62156						1.41934						0.997718					0.850633		1.45368			1.44204
						1.2942						1.69341						0.712814						1.36524					1.23085		1.21142			1.17798
						1.20801						1.27498						1.67688						0.718799					1.30155		1.03833			1.20732
						1.53884						1.28915						1.94979						0.959849					0.92535		2.11904			1.14799
						1.62238						1.67399						0.995068						0.765701					1.20791		1.17633			1.06128
						1.5018						1.31854						0.661136						0.960319					1.13912		1.54425			0.843138
						1.77065						1.86322						1.62076						0.8584					1.18085		1.29361			1.02733
						1.62542						0.899718						0.307837						0.81559					0.855194		1.37013			1.35664
						1.4239						0.880054						1.19947						0.995625					1.42197		1.56598			1.17401
						1.55104						1.3197						0.977063						0.716188					1.182		1.21298			1.35455
						1.31976						1.27493						1.12665						1.38434					1.19725		0.611092			1.41996
						2.12266						1.08425						1.46675						0.916569					1.54716		1.28311			0.687881
						1.26053						0.834829						1.74341						0.727619					1.20375		0.67679			1.27899
						2.33339						1.38046						0.871908						0.736087					1.30834		1.35562			1.70418
						1.75411						1.3549						0.855855						0.656631					1.18748		1.77174			1.85302
						1.81893						1.79752						0.787532						0.679706					1.07571		1.76973			0.869893
						1.62445						2.27801						1.03167						0.656842					1.51114		1.85956			1.19547
						1.64524						1.01336						1.27755						1.4375					1.19443		1.06885			1.09556
						1.53913						1.92069						1.25467						0.653197					1.43023		1.3948			1.42787
						1.7161						2.36765						1.20826						0.65823					1.52378		1.9355			1.32624
						1.15755						1.97419						1.25849						0.909559					1.12011		1.03212			1.39138
						1.57482						0.976152						0.834408						1.04013					0.690404		0.839111			1.11952
						1.72203						3.01114						1.3365						0.725102					1.13599		0.954327			0.94986
						1.51516						1.91711												0.563391					1.1983		1.73278			1.17098
						1.78874						2.2163												0.982453					1.39916		1.13824			1.17883
						1.61833						1.88071												0.896175					1.26888		1.16611			1.22112
						1.30983						2.8493												0.808157					1.14668		1.44803			0.948943
						1.35179						1.98775												0.83596					1.25846		1.87508			0.704113
						1.7528						1.73293												1.00884					1.15622		1.21245			1.1382
						1.05496						1.73672												0.591241					1.01221		1.91428			1.02737
						1.12297						1.85011												0.891048					1.50799		1.09983			1.22963
						1.23888						1.46935												0.833725					1.27128		1.59001			0.802283
						1.73076						2.15877												0.761537					1.33619		1.51773			0.987276
						1.30013						1.73863												1.27631					1.82878		0.87322			0.729745
						1.28967						1.16048												0.50962					0.959546		1.07936			1.03471
						1.25827						1.03151												0.468387					1.47443		0.720632			0.86799
						1.25455						1.98805												0.62156					1.0897		1.20611			1.40623
						1.99325						1.68423												0.679353					0.957122		0.860329			0.854074
						1.23873						2.09035												0.949852					1.29818		0.929024			0.774268
						1.11135						1.33115												0.849932					1.15366		0.942763			0.840249
						2.18652						2.1142												0.780425					1.51654		0.93653			1.17617
						1.54091						1.16159												0.904549					1.42997		0.807655			0.852928
						2.37574						1.8189												0.717622					1.431		1.0622			1.38204
						1.55664						1.86488												0.699511					1.30882		1.04082			0.818928
						2.2841						1.24534																	1.40134		0.887595			1.19412
						1.43321						1.02163																	1.52709		1.11535			0.911527
						2.12444						1.22083																	1.31056		1.07063			1.22748
						1.5086						1.07492																	1.27604		1.05392			1.23653
						0.876161						1.36674																	1.37894		1.06525			1.29951
						0.888364						1.66305																	1.47976		1.43726			1.01117
						1.90976						1.69406																	1.14437		0.762008			1.08027
						1.97236						1.3195																	1.27284		0.871071			0.7974
						1.29058						1.05319																	1.82333		0.902846			1.42093
						1.2613						0.665927																	1.07439		0.910166			1.16998
						1.06755						1.76571																	0.862377		1.80601			1.1766
						2.2948						0.478169																	1.17497		1.10562			0.664611
						1.22474						0.722345																	1.11239		0.970692			1.43237
						1.96662						1.85464																	1.48327		1.19147			0.819983
						1.10054						1.59927																	1.67445		1.24354			1.06392
						1.65552						1.31663																	1.55699		1.0083			1.0464
						1.65745						0.88555																	1.96576		1.65544			0.889358
						1.29758						1.37078																	1.22404		1.48105			0.875785
						1.62431						1.22512																	1.49818		1.11755			0.951786
						1.24216						1.31441																	1.06502		1.47925			1.10083
						1.64302						0.937229																	1.31131		0.990664
						1.12601						1.00071																	1.25676		1.21988
						2.19592						1.65594																	0.812647		1.29655
						3.5591						1.42916																	1.275		1.10222
						2.23393						0.717808																	1.21124		1.12861
						2.96708						0.872542																	1.18495		0.995703
						1.92741						1.06605																	1.13346		1.23022
						2.76773						0.916658																	1.26123		1.29931
						3.02269						1.13633																			0.8977
						2.38543						1.39805																			0.986261
						1.63285						1.26313																			1.90674
						2.37965						1.11959																			0.934064
						1.29135						2.14047																			0.70997
						1.63738						1.97222																			1.10591
						1.7147						1.01765																			0.984723
						1.49003						0.856963																			1.21958
						1.50247						2.04618																			1.61385
						1.23714						2.25724																			0.844177
						1.95288						0.886407																			1.08567
						1.44208						1.06736																			0.886853
						1.87122						1.36695																			1.57481
						1.28904						0.904104																			1.20346
						1.51477						1.51926																			1.82898
						1.68258						1.12736																			1.33334
						1.86196						1.04129																			1.36321
						1.03702						1.42583																			1.01814
						1.58601						1.16215																			1.17418
						1.95654						1.85651																			0.866138
						1.41295						1.17082																			0.810095
						1.18973						1.265																			0.884333
						0.929266						1.43753																			1.45646
						1.08217						1.79172																			1.16131
						1.15842						1.62161																			1.54513
						1.15992						1.64712																			1.32639
						1.3776						1.18433																			1.36939
						1.6847						1.32172																			1.29804
						0.308646						1.21514																			1.08106
						1.50001																									1.12378
						1.28277																									0.868445
						1.47411																									1.10418
						0.817509																									0.931968
						1.45159																									0.816858
						1.42419																									1.13593
						1.26685																									1.13903
																															1.14458
																															1.42103
																															1.23836
																															0.796568
																															1.14893
																															1.23566
																															1.08159

[truncated: 2 more sheets: Suppl. Fig 13A, Suppl. Fig 13E]
